# Supplementary material for: A Novel High Throughput Invasion Screen Identifies Host Actin Regulators Required for Efficient Cell Entry by Toxoplasma gondii
Source: PLoS One. 2013 May 31;8(5):e64693. doi: 10.1371/journal.pone.0064693 (PMC3669402; doi:10.1371/journal.pone.0064693)
Supplement: Table S2 — Data from the primary screen. Shown are the gene identification (GENEID) numbers along with the gene names (GENE_SYMBOL). Also shown are luminescence (LUM) values representing cell invasion from the three samples for each gene along with standard deviation (SD). LUM was used to calculate % invasion for each sample (S1, S2, etc) as described in the Experimental Procedures. Fluorescent (FL) values represent host cell viability and were used to calculate % viability. (XLSX) [file pone.0064693.s004.xlsx]

## Sheet: Sheet1
GENEID	GENE_SYMBOL	LUM S1	LUM S2	LUM S3	Mean LUM	SD	FL S1	FL S2	FL S3	Mean FL	SD	% Viability S1	% Viability S2	% Viability S3	Mean % Viability	SD	Normalized Values S1	Normalized Values S2	Normalized Values S3	Mean Normalized Inhibition of Invasion	SD	% Invasion S1	% Invasion S2	% Invasion S3	Mean % Invasion	SD
8837	CFLAR	8904	8905	9515	9108	352.473	20305	20738	21545	20862.7	629.33	20.3068	20.7964	21.4503	20.8512	0.573732	12.8339	13.0393	13.0632	12.9788	0.126095	87.1661	86.9607	87.0212	87.0493	0.105591
5286	PIK3C2A	7266	7373	8876	7838.33	900.237	17899	17551	22676	19375.3	2863.75	19.8225	18.8468	24.1616	20.9436	2.82925	14.0938	13.5131	15.4876	14.3649	1.01476	85.9062	86.4869	85.6351	86.0094	0.435134
28227	PR48	7814	7919	8875	8202.67	584.62	19336	23115	27471	23307.3	4070.91	21.762	26.1677	30.1421	26.0239	4.19192	14.8199	18.0296	19.3211	17.3902	2.31771	85.1801	81.9704	82.6098	83.2534	1.69888
23049	SMG1	8760	9482	10402	9548	822.987	22946	25840	30840	26542	3993.55	26.6343	29.7532	34.344	30.2438	3.87823	16.7529	18.0602	19.3357	18.0496	1.2914	83.2471	81.9398	81.9504	82.3791	0.751703
55190	NUDT11	9866	8988	11375	10076.3	1207.32	29341	26324	31962	29209	2821.32	31.0732	27.4609	33.7667	30.7669	3.16404	18.0535	17.1081	17.3561	17.5059	0.490165	81.9465	82.8919	82.4941	82.4441	0.474655
5683	PSMA2	8850	9347	8773	8990	311.559	26888	33234	32914	31012	3575.07	28.8766	33.5102	32.522	31.6362	2.4405	16.7484	18.4641	18.7001	17.9709	1.06526	83.2516	81.5359	82.0291	82.2722	0.883309
5684	PSMA3	9685	9977	10900	10187.3	634.221	27842	30870	33108	30606.7	2642.86	29.2871	32.8846	35.1217	32.4311	2.94361	17.3087	18.7442	18.8955	18.3161	0.875745	82.6913	81.2558	81.6839	81.877	0.737001
84919	PPP1R15B	10202	10138	10862	10400.7	400.806	28114	32279	31636	30676.3	2242.21	29.6112	34.5656	33.3813	32.5194	2.58724	16.6711	19.4259	18.0259	18.041	1.37746	83.3289	80.5741	81.959	81.954	1.3774
10713	USP39	9578	9172	10137	9629	484.517	31113	30703	33993	31936.3	1792.88	34.0501	30.6842	33.7055	32.8133	1.85188	18.2509	17.2445	16.5831	17.3595	0.839803	81.7491	82.7555	82.6405	82.3817	0.550834
54961	SSH3	10296	11515	11372	11061	666.357	26197	33317	33623	31045.7	4201.85	31.022	39.5912	37.8151	36.1428	4.52275	16.938	19.8352	19.3613	18.7115	1.55406	83.062	80.1648	81.2885	81.5051	1.46069
2242	FES	7724	8869	9980	8857.67	1128.04	27584	31359	36435	31792.7	4441.41	32.894	37.0149	41.3223	37.0771	4.21448	22.5653	23.6526	24.1322	23.45	0.802859	77.4347	76.3474	76.55	76.7774	0.578206
5695	PSMB7	10049	9895	10035	9993	85.1587	34605	35246	37591	35814	1571.95	38.3262	35.7567	37.6522	37.245	1.33224	19.4697	18.5577	18.7508	18.9261	0.480586	80.5303	81.4423	81.0739	81.0155	0.458781
8612	PPAP2C	9457	10084	10636	10059	589.897	29448	32484	33976	31969.3	2307.46	35.4098	38.4952	38.2553	37.3868	1.71633	20.9272	22.1732	21.0404	21.3803	0.689047	79.0728	77.8268	78.6197	78.5064	0.630705
9099	USP2	10089	11170	11141	10800	615.915	32269	37915	38726	36303.3	3517.29	35.4657	38.7368	38.8972	37.6999	1.93652	17.9102	17.1604	16.7258	17.2654	0.599146	82.0898	82.8396	82.7346	82.5547	0.405973
51729	WBP11	11127	12529	12046	11900.7	712.209	28541	32438	35832	32270.3	3648.39	34.1856	38.4347	40.5702	37.7302	3.25007	17.0928	17.2187	19.3926	17.9014	1.29294	82.9072	82.7813	82.0986	82.5957	0.435049
5685	PSMA4	11761	9403	12271	11145	1530.02	41902	26589	37388	35293	7868.53	46.0396	27.7771	40.1821	37.9996	9.32483	22.145	16.694	18.8052	19.2148	2.7485	77.855	83.306	80.7852	80.6487	2.72808
5686	PSMA5	11300	10972	11871	11381	454.941	36719	32941	37627	35762.3	2485.17	39.864	35.3554	40.4647	38.5614	2.79262	20.1712	18.3141	19.7468	19.4107	0.973086	79.8288	81.6859	80.5893	80.7013	0.933598
5499	PPP1CA	10067	10091	11307	10488.3	709.088	34286	36359	36934	35859.7	1392.83	36.9651	39.4334	39.6453	38.6813	1.48999	21.1071	22.2404	20.4966	21.2814	0.884864	78.8929	77.7596	78.7186	78.457	0.610269
2155	F7	9403	10614	9768	9928.33	621.217	35224	39967	41252	38814.3	3175.01	39.0841	41.0279	41.6679	40.5933	1.3456	21.3399	19.5293	21.4173	20.7622	1.06841	78.6601	80.4707	79.2378	79.4562	0.924864
89777	SERPINB12	10491	11199	11436	11042	491.674	38268	39144	35181	37531	2081.76	41.7097	42.7561	37.5727	40.6795	2.74097	22.8569	21.6346	19.1996	21.2304	1.86184	77.1431	78.3654	78.7696	78.0927	0.846868
5694	PSMB6	11978	10876	10910	11254.7	626.656	38724	39113	39740	39192.3	512.625	43.3699	40.0744	40.0094	41.1513	1.92172	16.9576	18.4743	17.7642	17.732	0.758835	83.0424	81.5257	82.268	82.2787	0.758381
5523	PPP2R3A	9431	10267	12412	10703.3	1537.65	30648	33372	42053	35357.7	5956.14	37.0294	39.6636	48.3292	41.6741	5.91211	21.9584	22.4496	22.1831	22.197	0.245888	78.0416	77.5504	77.803	77.7983	0.245624
5688	PSMA7	17188	14921	15710	15939.7	1150.82	86787	93828	106404	95673	9937.79	39.1562	41.7089	45.8133	42.2261	3.35854	18.5209	20.771	20.2036	19.8318	1.17024	81.4791	79.229	80.1682	80.2921	1.13018
8085	MLL2	21430	21038	19949	20805.7	767.349	90379	89375	83479	87744.3	3727.84	44.2585	43.8686	42.6015	43.5762	0.866306	16.9952	17.8106	17.9352	17.5804	0.51055	83.0048	82.1894	82.4196	82.5379	0.420369
8899	PRPF4B	9261	10976	12340	10859	1542.83	31483	35254	45209	37315.3	7091.37	38.1563	42.1399	52.2655	44.1872	7.27397	22.9701	22.292	24.1466	23.1363	0.938421	77.0299	77.708	76.8637	77.2005	0.447253
4660	PPP1R12B	9852	10473	11752	10692.3	968.804	34905	36870	41736	37837	3516.67	42.7749	44.2662	47.9338	44.9916	2.65489	24.3817	24.612	23.6314	24.2084	0.512766	75.6183	75.388	75.7916	75.5993	0.202487
7329	UBE2I	10366	9803	10930	10366.3	563.5	48710	49215	48173	48699.3	521.082	46.6018	48.6225	44.5986	46.6076	2.012	20.598	22.1719	19.1328	20.6342	1.51987	79.402	77.8281	79.3658	78.8653	0.898404
9700	ESPL1	10701	9908	12218	10942.3	1173.76	41454	42020	44285	42586.3	1498.06	45.5058	46.1873	48.3367	46.6766	1.4775	24.4366	26.5115	22.7666	24.5716	1.87612	75.5634	73.4885	75.4284	74.8268	1.16095
1180	CLCN1	11109	9045	11660	10604.7	1378.52	41691	40196	50794	44227	5736.1	47.0031	41.2836	52.1345	46.8071	5.42811	20.8694	23.4904	20.8017	21.7205	1.53315	79.1306	76.5096	78.2795	77.9733	1.33708
728642	CDC2L2	11190	11662	10893	11248.3	387.805	104731	97513	102050	101431	3648.55	48.1854	45.5459	47.7093	47.1468	1.40674	26.5501	23.9571	25.3813	25.2962	1.29859	73.4499	76.0429	74.7038	74.7322	1.29673
7353	UFD1L	10808	11028	12550	11462	948.635	44104	42616	42640	43120	852.253	48.6633	46.8984	46.3917	47.3178	1.19244	25.8889	24.1527	21.0618	23.7011	2.44498	74.1111	75.8473	76.2989	75.4191	1.15502
5691	PSMB3	11422	12093	13044	12186.3	815.018	40188	44100	45195	43161	2632.26	43.9974	48.6689	49.4126	47.3596	2.93546	21.9547	22.339	21.1486	21.8141	0.607541	78.0453	77.661	78.1859	77.9641	0.271734
51802	ACCN5	9052	8120	8844	8672	489.228	55140	45764	47722	49542	4945.87	53.1635	44.9859	44.1519	47.4338	4.97954	27.964	25.552	24.6368	26.0509	1.71879	72.036	74.448	73.9491	73.4777	1.2732
27010	TPK1	11317	10940	12018	11425	547.055	39375	36850	42951	39725.3	3065.55	48.8079	44.2398	49.4492	47.499	2.84065	23.9159	23.4914	23.6862	23.6978	0.212488	76.0841	76.5086	76.3022	76.2983	0.212276
5802	PTPRS	12103	11411	13027	12180.3	810.771	41908	44284	44528	43573.3	1447.37	46.0467	48.8884	48.624	47.8531	1.56989	21.3196	24.1998	20.8597	22.1264	1.81029	78.6804	75.8002	77.8736	77.4514	1.48577
5347	PLK1	15100	11712	10431	12414.3	2412.44	118678	105483	96642	106934	11089.5	54.8069	47.4311	41.5749	47.9376	6.63053	21.2651	19.8736	20.2886	20.4758	0.714369	78.7349	80.1264	79.5242	79.4618	0.697826
285220	EPHA6	10179	11840	12180	11399.7	1070.71	35662	40148	44644	40151.3	4491	43.7966	48.5793	51.5608	47.9789	3.91677	24.1757	23.5124	24.2851	23.9911	0.418164	75.8243	76.4876	76.0089	76.107	0.342364
56623	INPP5E	10664	11391	11811	11288.7	580.307	37534	41014	42352	40300	2487.09	46.3231	49.7187	48.7021	48.248	1.74275	24.3197	25.2571	23.864	24.4803	0.710286	75.6803	74.7429	75.5197	75.3143	0.50135
64419	FLJ22405	10105	10673	12165	10981	1063.98	34036	39886	47667	40529.7	6838.26	41.602	48.2345	55.3312	48.3892	6.86587	23.1307	26.2878	26.061	25.1598	1.76092	76.8693	73.7122	74.8402	75.1405	1.59984
56660	KCNK12	9260	9667	9740	9555.67	258.643	52064	53066	46878	50669.3	3321.39	50.0245	52.6807	43.3161	48.6738	4.82618	25.6626	24.4965	21.788	23.9824	1.98779	74.3374	75.5035	76.0176	75.2862	0.860922
57140	RNPEPL1	9298	10226	10635	10053	685.083	38934	49015	50592	46180.3	6324.85	43.6271	51.1305	51.913	48.8902	4.57473	24.1258	25.5141	23.9319	24.5239	0.86299	75.8742	74.4859	75.4761	75.2787	0.714894
2346	FOLH1	9504	9821	9208	9511	306.56	44132	49138	44937	46069	2688.14	49.9921	51.2678	45.71	48.99	2.91128	26.9958	26.8131	25.0491	26.286	1.07506	73.0042	73.1869	73.714	73.3017	0.368557
7337	UBE3A	9077	9189	10108	9458	565.695	50161	49758	53812	51243.7	2233.35	48.0825	49.1948	50.1829	49.1534	1.05079	25.2433	24.4498	24.0878	24.5936	0.59105	74.7567	75.5502	75.4064	75.2377	0.422788
10988	METAP2	12213	11320	13531	12354.7	1112.29	45987	42161	47078	45075.3	2582.16	50.9069	46.3556	51.639	49.6338	2.86254	23.3154	23.1778	20.8621	22.4518	1.37837	76.6846	76.8222	77.5482	77.0184	0.46401
26147	PHF19	16784	15284	15463	15843.7	819.256	104544	105077	108210	105944	1980.71	51.2391	48.4409	49.4872	49.7224	1.41384	27.1055	26.3518	25.5354	26.3309	0.785233	72.8945	73.6482	73.6691	73.4039	0.441274
1108	CHD4	18252	18665	18666	18527.7	238.735	89892	110748	98136	99592	10504	44.0079	54.8924	50.4809	49.7937	5.47469	21.5199	26.5679	23.4231	23.837	2.54935	78.4801	73.4321	76.163	76.0251	2.52685
3745	KCNB1	10401	10506	10434	10447	53.6936	44768	49206	47014	46996	2219.05	50.7709	51.3437	47.9883	50.0343	1.79493	24.6747	24.799	22.6984	24.0574	1.17851	75.3253	75.201	75.9426	75.4896	0.397188
54442	KCTD5	11062	9851	10283	10398.7	613.73	53849	50702	52067	52206	1578.1	51.846	50.1895	48.4548	50.1635	1.69576	20.5829	22.7359	22.7253	22.0147	1.23999	79.4171	77.2641	77.9853	78.2222	1.09586
60385	TSKS	9998	11902	13005	11635	1521.18	38348	39870	49631	42616.3	6122.36	47.4218	48.2135	57.7807	51.1387	5.7658	26.651	23.1907	24.7301	24.8573	1.73368	73.349	76.8093	75.1427	75.1003	1.73057
6794	STK11	19880	16560	16016	17485.3	2091.6	117924	108136	119617	115226	6197.91	53.9764	48.3835	51.75	51.37	2.81574	20.2411	20.9017	22.149	21.0973	0.968857	79.7589	79.0983	78.9027	79.2533	0.448613
2900	GRIK4	11318	10742	10937	10999	292.962	54364	54447	51415	53408.7	1727.06	52.3716	54.1359	47.8091	51.4389	3.2649	19.9536	21.3296	20.5101	20.5977	0.692168	80.0464	78.6704	79.4023	79.373	0.688459
389898	UBE2NL	8553	8289	9921	8921	876.027	52776	51552	57331	53886.3	3045.3	50.7511	51.0852	53.6678	51.8347	1.59626	28.3191	28.4545	26.4045	27.726	1.14645	71.6809	71.5455	72.274	71.8335	0.387443
26269	FBXO8	19948	19675	20055	19892.7	195.95	102358	110265	99211	103945	5695.25	50.4219	54.6433	51.0588	52.0413	2.27576	21.8327	24.6441	21.2915	22.5894	1.79986	78.1673	75.3559	77.4106	76.9779	1.4548
610	HCN2	10511	11161	11725	11132.3	607.507	53260	53131	55838	54076.3	1527.01	51.245	52.7492	52.1892	52.0611	0.760232	22.1891	19.3062	19.8319	20.4424	1.53534	77.8109	80.6938	79.5576	79.3541	1.45217
23066	CAND2	10768	9988	12061	10939	1047.03	52613	53567	58670	54950	3256.74	50.5847	53.2086	54.9938	52.929	2.21778	21.0432	23.6246	19.7978	21.4885	1.95191	78.9568	76.3754	78.5115	77.9479	1.37989
5511	PPP1R8	13637	14273	14614	14174.7	495.867	41951	42359	47532	43947.3	3111.11	52.2846	51.4884	55.1628	52.9786	1.93299	19.0316	18.3814	19.0312	18.8147	0.375282	80.9684	81.6186	81.1853	81.2574	0.331063
5682	PSMA1	9615	11052	11114	10593.7	848.117	44789	48974	55597	49786.7	5449.64	50.7966	51.0847	57.4029	53.0948	3.73378	27.1254	22.9881	24.7981	24.9705	2.07403	72.8746	77.0119	75.0295	74.972	2.06924
4914	NTRK1	9488	10902	10654	10348	755.034	40692	41112	51470	44424.7	6105.05	50.5854	49.8477	60.0744	53.5025	5.70337	29.8454	26.5688	33.0409	29.8184	3.23613	70.1546	73.4312	70.1816	71.2558	1.88398
5591	PRKDC	10290	10195	12706	11063.7	1423.1	40364	40967	52181	44504	6655.31	50.1427	49.6569	60.9612	53.5869	6.3909	27.3779	28.3044	27.0668	27.583	0.643826	72.6221	71.6956	72.417	72.2449	0.486639
6790	AURKA	13468	14290	12959	13572.3	671.606	110320	117903	117335	115186	4223.64	50.8838	55.5692	55.2214	53.8915	2.6105	22.4398	21.9498	23.3587	22.5828	0.715219	77.5602	78.0502	77.4172	77.6759	0.331934
1262	CNGA4	10470	9625	10644	10246.3	545.078	61250	52298	54410	55986	4679.47	59.3985	51.8714	50.7751	54.015	4.69439	25.8384	24.2758	22.6965	24.2702	1.57096	74.1616	75.7242	75.7298	75.2052	0.903766
5689	PSMB1	19913	16682	17250	17948.3	1724.99	115750	121550	125680	120993	4988.35	52.9416	54.6411	54.4742	54.019	0.936732	19.8002	23.3317	20.4823	21.2047	1.87335	80.1998	76.6683	78.7953	78.5545	1.77806
1524	CX3CR1	19546	16729	16399	17558	1729.55	116121	117092	130052	121088	7777.93	53.1182	52.5614	56.4386	54.0394	2.09632	20.5567	22.3386	23.2527	22.0494	1.37106	79.4433	77.6614	77.9506	78.3518	0.956259
5129	PCTK3	15016	12170	13646	13610.7	1423.33	108176	120836	133281	120764	12552.7	49.7489	54.6728	58.2525	54.2247	4.26949	19.5016	21.4318	17.1845	19.3726	2.12657	80.4984	78.5682	80.6274	79.898	1.15343
144453	VMD2L3	10951	10293	11161	10801.7	452.859	59181	53922	56421	56508	2630.58	57.2872	53.5827	52.7666	54.5455	2.40918	23.144	22.7191	21.8981	22.5871	0.633345	76.856	77.2809	77.4129	77.1833	0.291033
5728	PTEN	11669	10600	13988	12085.7	1732.01	47476	45694	54592	49254	4707.93	52.681	50.5707	60.5231	54.5916	5.24406	25.603	27.207	22.9988	25.2696	2.12385	74.397	72.793	74.7304	73.9735	1.03584
9509	ADAMTS2	11481	11825	11954	11753.3	244.508	48583	50242	54276	51033.7	2927.9	55.4425	52.5005	55.9539	54.6323	1.86383	23.3413	21.2627	21.3185	21.9741	1.1843	76.6587	78.7373	78.0259	77.8073	1.05638
5394	EXOSC10	10482	11270	12673	11475	1109.79	39031	47465	49358	45284.7	5497.92	48.3436	58.2068	57.4402	54.6635	5.48663	25.8638	29.9183	25.5609	27.1143	2.43301	74.1362	70.0817	72.8857	72.3679	2.07623
30827	CXXC1	18169	17276	15802	17082.3	1195.33	109536	118339	120910	116262	5964.77	53.7937	54.8283	55.5387	54.7202	0.877493	25.9823	25.8241	27.9359	26.5808	1.17625	74.0177	74.1759	73.4192	73.8709	0.399114
5534	PPP3R1	11123	12127	13773	12341	1337.9	39323	46645	50838	45602	5827.92	48.7377	57.1278	59.2861	55.0505	5.57258	24.3688	26.793	23.003	24.7216	1.91944	75.6312	73.207	75.2784	74.7055	1.30966
5687	PSMA6	19239	15993	16320	17184	1787.18	122697	117122	130577	123465	6760.33	56.2482	52.5754	56.6745	55.166	2.25362	22.3868	23.9218	23.5199	23.2762	0.796024	77.6132	76.0782	76.7238	76.8051	0.770744
5777	PTPN6	10904	11955	13041	11966.7	1068.55	39293	45986	52166	45815	6438.2	48.6972	56.2607	60.9424	55.3001	6.17888	24.933	26.8926	25.9615	25.929	0.980235	75.067	73.1074	74.071	74.0818	0.979877
1111	CHEK1	18263	15828	15007	16366	1693.36	120955	121654	129557	124055	4777.38	55.419	54.6896	56.2162	55.4416	0.763544	24.0519	25.2119	26.4216	25.2285	1.18496	75.9481	74.7881	74.7715	75.1693	0.674581
29850	TRPM5	8832	8283	9978	9031	864.845	58362	50108	64055	57508.3	7012.58	56.4514	49.5636	60.3266	55.4472	5.45131	30.5402	27.6069	29.4394	29.1955	1.48178	69.4598	72.3931	70.8045	70.8858	1.46834
219333	USP12	12329	10736	12879	11981.3	1113	51342	49674	49579	50198.3	991.583	57.2874	55.3191	54.596	55.7342	1.39287	25.8366	29.3191	23.8584	26.3381	2.76466	74.1634	70.6809	73.6619	72.8354	1.88265
64326	RFWD2	20298	22214	21310	21274	958.507	108366	117386	107655	111136	5424.61	53.5131	58.3162	55.5981	55.8091	2.40848	22.529	21.402	20.7937	21.5749	0.880471	77.471	78.598	78.4251	78.1647	0.606939
5782	PTPN12	11710	13913	15373	13665.3	1844.02	42834	46562	49331	46242.3	3260.27	53.4764	57.0186	57.4065	55.9672	2.16581	25.0269	21.439	17.5664	21.3441	3.73117	74.9731	78.561	78.6559	77.3966	2.09942
79716	NPEPL1	10253	10973	11406	10877.3	582.423	44802	54540	58077	52473	6874.65	50.8126	57.2994	60.1233	56.0784	4.77393	25.1522	26.0712	24.891	25.3715	0.619907	74.8478	73.9288	74.6285	74.4684	0.479986
55879	GABRQ	10297	10529	10983	10603	348.936	53989	60337	59657	57994.3	3485.34	51.9889	60.3427	55.9712	56.1009	4.17842	23.187	24.6198	23.8437	23.8835	0.717218	76.813	75.3802	76.1165	76.1032	0.716481
3763	KCNJ6	9614	9845	10742	10067	595.868	60975	54558	59319	58284	3331.35	59.1179	54.2529	55.6365	56.3358	2.50675	28.9678	24.5766	24.5357	26.0267	2.54715	71.0322	75.4234	73.9733	73.4763	2.23739
260425	MAGI-3	11872	13229	13954	13018.3	1056.87	40934	46254	53117	46768.3	6107.76	50.912	56.6134	62.1286	56.5513	5.60854	23.4195	23.3247	23.5467	23.4303	0.111402	76.5805	76.6753	76.5697	76.6085	0.0581094
1952	CELSR2	9990	10897	12715	11200.7	1387.65	98665	106130	134894	113230	19129.5	53.9289	51.5427	64.4835	56.6517	6.88669	30.362	28.6062	27.6634	28.8772	1.36953	69.638	71.3938	71.1228	70.7182	0.945234
140766	ADAMTS14	12696	11391	13367	12484.7	1004.81	53679	50715	48757	51050.3	2478.08	60.0719	56.5611	53.6241	56.7524	3.22815	25.9511	28.0543	22.0931	25.3662	3.02332	74.0489	71.9457	74.6338	73.5428	1.41373
2741	GLRA1	11361	12782	13395	12512.7	1043.41	56558	62168	57153	58626.3	3081.57	54.6105	62.2722	53.4915	56.7914	4.77937	20.6428	16.0662	14.8171	17.1754	3.0671	79.3572	83.9338	82.8246	82.0385	2.38739
255738	PCSK9	13501	11962	13894	13119	1021.08	55219	47809	50264	51097.3	3774.63	61.9068	53.094	55.4059	56.8022	4.56932	24.1437	24.7418	21.3313	23.4056	1.82113	75.8563	75.2582	76.5944	75.903	0.669336
26191	PTPN22	13054	13130	13681	13288.3	342.176	45180	45794	49920	46964.7	2577.74	56.6427	56.0081	58.1412	56.9306	1.0953	22.3739	23.3554	22.8495	22.8596	0.490841	77.6261	76.6446	77.1404	77.1371	0.490771
283807	FBXL22	24548	23062	23835	23815	743.202	108570	114272	116904	113249	4260.2	53.618	56.71	60.5703	56.9661	3.48318	15.013	19.2247	17.4442	17.2273	2.11418	84.987	80.7753	82.7727	82.845	2.10675
4750	NEK1	10177	11143	11624	10981.3	736.922	43341	48234	50246	47273.7	3551.26	54.1606	59.2186	58.5478	57.309	2.74711	29.8967	30.8529	29.2153	29.9883	0.822612	70.1033	69.1471	70.0117	69.754	0.527612
984	CDC2L1	14459	14159	12050	13556	1312.83	137316	117174	112794	122428	13078.1	63.9181	55.2108	52.9897	57.3729	5.77609	25.1198	22.1948	24.9581	24.0909	1.64409	74.8802	77.8052	75.9091	76.1982	1.48379
2140	EYA3	11158	11845	12016	11673	454.124	47895	56400	51872	52055.7	4255.47	53.1803	63.3437	57.3071	57.9437	5.11153	27.2815	29.8982	27.5647	28.2481	1.43602	72.7185	70.1018	71.7519	71.5241	1.32316
54	ACP5	10983	11645	12853	11827	948.192	39849	50096	54146	48030.3	7368.94	49.4476	61.6686	63.412	58.176	7.60914	25.1194	30.4643	27.6476	27.7438	2.67374	74.8806	69.5357	72.2562	72.2242	2.67258
3785	KCNQ2	12809	11980	13462	12750.3	742.74	54778	52747	54572	54032.3	1117.89	63.0283	55.2974	56.2786	58.2015	4.20888	21.4927	21.8425	16.2645	19.8666	3.12436	78.5073	78.1575	80.1334	78.9328	1.05443
114783	LMTK3	10501	11411	12823	11578.3	1170.01	43386	50566	50609	48187	4157.84	54.2214	62.287	59.0005	58.503	4.05575	28.9542	31.5795	25.7832	28.7723	2.90241	71.0458	68.4205	71.2277	70.2313	1.57085
5310	PKD1	13072	13223	13498	13264.3	215.987	56928	52817	53964	54569.7	2121.37	65.6611	55.3756	55.6117	58.8828	5.87134	21.3398	17.8309	15.9049	18.3586	2.7556	78.6602	82.1691	81.6414	80.8235	1.89203
3705	ITPK1	15215	12996	13749	13986.7	1128.43	133416	114759	129511	125895	9840	62.0351	54.0237	61.2056	59.0881	4.4055	22.1465	24.8509	23.3193	23.4389	1.35615	77.8535	75.1491	76.5611	76.5212	1.35263
12	SERPINA3	12093	13091	13872	13018.7	891.703	49069	58036	58737	55280.7	5390.87	56.0376	61.2029	60.8472	59.3626	2.88501	21.5184	20.197	16.0637	19.2597	2.84561	78.4816	79.803	80.7403	79.675	1.13481
93611	FBXO44	16808	17404	18555	17589	888.072	123328	111171	119531	118010	6219.59	61.2113	55.1106	61.9825	59.4348	3.76468	32.8704	28.933	29.0078	30.2704	2.25199	67.1296	71.067	69.7296	69.3087	2.00216
29089	UBE2T	13364	13110	14750	13741.3	882.715	60174	63458	60264	61298.7	1870.58	58.3005	63.6316	56.5723	59.5015	3.67967	14.5168	15.017	10.975	13.503	2.2035	85.4832	84.983	86.497	85.6544	0.771424
4638	MYLK	9968	11300	13254	11507.3	1652.78	45335	46379	56326	49346.7	6066.78	56.8519	56.7778	66.1309	59.9202	5.37876	32.0076	29.0703	27.4443	29.5074	2.31283	67.9924	70.9297	70.4926	69.8049	1.58483
64699	TMPRSS3	13250	14088	15804	14380.7	1301.91	51356	55662	54446	53821.3	2219.92	57.3041	62.4632	60.3504	60.0392	2.59362	23.0935	22.112	17.3206	20.842	3.0889	76.9065	77.888	79.158	77.9842	1.12883
11113	CIT	14603	12853	13238	13564.7	919.597	134198	114860	135584	128214	11585.6	62.4126	54.0733	64.1904	60.2254	5.40152	24.0913	25.2522	26.1897	25.1777	1.05118	75.9087	74.7478	74.8223	75.1596	0.649844
8495	PPFIBP2	13010	13486	13496	13330.7	277.75	47201	49735	51686	49540.7	2248.81	59.3703	61.1936	60.3438	60.3026	0.912309	23.6294	24.355	24.3185	24.101	0.408821	76.3706	75.645	75.899	75.9715	0.368216
140885	PTPNS1	11784	11274	13119	12059	952.746	55960	53107	53111	54059.3	1646.03	62.7897	59.4149	58.772	60.3255	2.15811	30.1391	29.8263	24.9781	28.3145	2.89362	69.8609	70.1737	71.6855	70.5734	0.975745
5653	KLK6	13346	13753	14206	13768.3	430.205	49472	59986	59010	56156	5809.05	56.5311	63.3802	61.1467	60.3526	3.49291	17.4681	18.3802	14.8586	16.9023	1.8277	82.5319	81.6198	83.0977	82.4164	0.745694
83594	NUDT12	10892	12303	13114	12103	1124.42	39194	52986	57199	49793	9417.61	48.5636	65.4711	67.2198	60.4182	10.3035	24.9131	30.1167	28.3667	27.7989	2.64787	75.0869	69.8833	72.2011	72.3904	2.60696
6768	ST14	12760	12152	12659	12523.7	325.81	56338	53541	58290	56056.3	2387	64.9386	56.184	60.3569	60.4932	4.37889	22.3389	21.6308	20.4006	21.4568	0.980774	77.6611	78.3692	78.5432	78.1912	0.467209
8912	CACNA1H	14019	14253	14284	14185.3	144.88	53752	56082	58607	56147	2428.15	61.772	59.0211	60.7046	60.4992	1.38687	16.5549	15.4045	14.4477	15.469	1.05508	83.4451	84.5955	84.531	84.1905	0.64635
5891	RAGE	14120	9423	10080	11207.7	2543.46	153649	99427	134054	129043	27456.1	71.804	46.4868	63.4384	60.5764	12.899	29.4396	29.6121	36.4771	31.8429	4.01422	70.5604	70.3879	68.1571	69.7018	1.34054
7036	TFR2	11882	12718	14236	12945.3	1193.35	56129	53418	53419	54322	1564.91	62.9911	59.786	59.1362	60.6377	2.06379	29.9208	25.4688	21.7621	25.7172	4.085	70.0792	74.5312	74.2828	72.9644	2.50171
4308	TRPM1	10889	10735	11748	11124	545.858	57450	63680	67420	62850	5036.56	55.5207	63.8655	63.6589	61.0151	4.75934	22.6525	25.163	24.1267	23.9807	1.26162	77.3475	74.837	76.0193	76.0679	1.25598
85015	USP45	13372	13224	15012	13869.3	992.341	53214	54318	56518	54683.3	1682.02	59.5179	60.8597	62.8002	61.0593	1.65026	23.6286	24.283	20.5985	22.8367	1.96578	76.3714	75.717	77.1633	76.4172	0.724252
26190	FBXW2	23298	23309	23352	23319.7	28.5365	117380	132700	113775	121285	10048.7	58.1509	66.2148	58.8882	61.0846	4.45815	18.7246	21.9171	17.902	19.5146	2.12093	81.2754	78.0829	80.4854	79.9479	1.66275
30811	HUNK	12896	14145	14851	13964	989.988	47222	49647	53690	50186.3	3267.56	59.3987	61.0778	62.8432	61.1066	1.72245	23.9971	22.2323	20.9268	22.3854	1.54085	76.0029	77.7677	77.6146	77.1284	0.977694
6418	SET	10811	11143	12528	11494	910.727	47984	48132	55230	50448.7	4141.42	60.4271	59.0844	64.764	61.4252	2.96841	31.2408	30.783	29.3381	30.454	0.993128	68.7592	69.217	69.546	69.1741	0.39519
9989	PPP4R1	12665	11786	14703	13051.3	1496.38	51596	58239	55270	55035	3327.73	57.59	65.5377	61.3247	61.4841	3.97627	24.9941	31.1304	21.0957	25.7401	5.05879	75.0059	68.8696	74.2599	72.7118	3.34832
8749	ADAM18	13576	13128	14028	13577.3	450.001	59030	52329	53842	55067	3514.44	66.4476	58.4867	59.6363	61.5235	4.30295	25.6488	23.6286	22.5425	23.94	1.57636	74.3512	76.3714	76.06	75.5942	1.08766
55208	DCUN1D2	11608	11369	12177	11718	415.08	65220	62967	61978	63388.3	1661.56	63.4498	63.1142	58.2697	61.6112	2.8987	22.9688	22.2162	20.5109	21.8986	1.25934	77.0312	77.7838	78.1014	77.6388	0.549634
5494	PPM1A	12109	12187	13021	12439	505.533	42672	54913	54295	50626.7	6895.87	53.2577	68.0066	63.5978	61.6207	7.57062	23.8062	31.6911	27.1563	27.5512	3.95725	76.1938	68.3089	72.4488	72.3172	3.94409
3674	ITGA2B	13014	13331	14798	13714.3	951.773	54322	57954	53167	55147.7	2498.03	60.838	65.1977	58.8382	61.6247	3.2519	25.2478	25.6879	19.9462	23.6273	3.19553	74.7522	74.3121	76.3727	75.1457	1.0852
4159	MC3R	14552	14715	15400	14889	449.981	116427	121540	128600	122189	6112.4	64.1593	59.3979	61.362	61.6397	2.39281	20.2102	21.6208	17.5495	19.7935	2.06739	79.7898	78.3792	80.2065	79.4585	0.957662
8483	CILP	13441	17349	14348	15046	2045.37	43159	57437	51204	50600	7158.14	53.915	71.3276	59.7426	61.6617	8.86353	20.1642	14.0515	21.4476	18.5545	3.95207	79.8358	85.9485	81.4455	82.4099	3.16839
2561	GABRB2	12776	11788	13348	12637.3	789.19	62093	64019	64326	63479.3	1210.37	60.2588	64.2227	60.5949	61.6922	2.19798	17.2943	20.8082	16.9666	18.3563	2.12966	82.7057	79.1918	81.6437	81.1804	1.80217
140739	UBE2F	11892	11467	12169	11842.7	353.591	66403	63743	60284	63476.7	3068.18	64.657	63.9319	56.5921	61.727	4.4617	22.242	22.0565	19.977	21.4252	1.25757	77.758	77.9435	78.5748	78.0921	0.428214
1147	CHUK	12879	13026	14902	13602.3	1127.94	44729	50610	57151	50830	6213.92	56.034	62.3449	67.1599	61.8462	5.57969	22.6938	26.3095	22.1628	23.722	2.25653	77.3062	73.6905	76.278	75.7582	1.86308
1263	PLK3	12768	13428	13951	13382.3	592.821	50350	49197	53301	50949.3	2116.63	63.6204	60.4857	62.358	62.1547	1.57724	26.148	24.2548	23.6337	24.6788	1.30969	73.852	75.7452	75.3212	74.9728	0.993535
9510	ADAMTS1	11622	11855	12399	11958.7	398.738	56120	56291	60524	57645	2494.75	64.6716	59.2545	62.8074	62.2445	2.75208	26.7094	23.8796	22.171	24.2533	2.29216	73.2906	76.1204	75.7467	75.0526	1.53731
5126	PCSK2	11463	11593	11085	11380.3	263.896	51348	60111	62107	57855.3	5723.2	58.8282	63.5197	64.5438	62.2972	3.04756	24.8255	26.5512	28.012	26.4629	1.59507	75.1745	73.4488	73.5371	74.0534	0.971854
10026	PIGK	11652	11259	12221	11710.7	483.676	52692	58440	62377	57836.3	4870.64	60.474	61.654	64.8399	62.3226	2.25847	24.8548	27.0044	23.6017	25.1537	1.72093	75.1452	72.9956	74.8463	74.329	1.16444
116534	MRGPRE	19353	14552	14640	16181.7	2746.81	137035	130778	145830	137881	7561.58	63.6481	59.3623	63.9646	62.325	2.57066	12.2841	15.078	15.0957	14.1526	1.61819	87.7159	84.922	85.8474	86.1618	1.42325
25778	DUSTYPK	13711	14079	14655	14148.3	475.804	139097	125896	132978	132657	6606.35	64.778	59.4984	62.9096	62.3953	2.67709	27.7897	24.1563	20.9489	24.2983	3.42264	72.2103	75.8437	75.7017	74.5852	2.05798
5045	FURIN	13747	13836	15524	14369	1001.25	54906	55216	57990	56037.3	1698.15	61.5339	61.9311	64.5406	62.6685	1.63341	23.1983	22.7287	19.4913	21.8061	2.01839	76.8017	77.2713	78.1939	77.4223	0.708274
11202	KLK8	13103	13452	14972	13842.3	993.761	55670	54700	58240	56203.3	1829.27	62.4442	61.3155	64.8362	62.8653	1.79776	25.6646	23.7291	21.396	23.5965	2.13739	74.3354	76.2709	76.4035	75.6699	1.15761
5564	PRKAB1	10307	10239	11183	10576.3	526.488	50032	51137	53431	51533.3	1733.81	63.1912	63.0383	62.5202	62.9166	0.35169	34.4392	35.8057	32.6355	34.2935	1.59012	65.5608	64.1943	65.7065	65.1538	0.834212
6915	TBXA2R	15437	15728	16181	15782	374.928	93963	134394	149350	125902	28653.3	51.2207	65.9502	71.6531	62.9414	10.5433	13.6759	20.6424	17.555	17.2911	3.49073	86.3241	79.3576	82.7089	82.7968	3.48407
7465	WEE1	18937	18144	14208	17096.3	2532.6	140573	134577	127049	134066	6776.45	65.4906	63.7658	59.9956	63.084	2.81022	11.5918	13.0082	21.3584	15.3195	5.27761	88.4082	86.9918	84.6805	86.6935	1.88165
85443	KIAA1765	10496	11691	14275	12154	1931.58	49180	49285	56712	51725.7	4318.61	62.0413	60.6015	66.6123	63.085	3.13842	33.1921	29.8159	24.1137	29.0406	4.58862	66.8079	70.1841	70.9594	69.3171	2.20738
2687	GGTLA1	14491	13899	14806	14398.7	460.496	57579	57378	54234	56397	1875.91	64.7188	64.5105	60.0998	63.1097	2.60873	21.8749	23.4818	20.3137	21.8902	1.58411	78.1251	76.5182	78.1098	77.5844	0.923372
91039	DPP9	11736	12640	11954	12110	471.758	56364	58280	61120	58588	2392.91	64.9704	61.4753	63.4611	63.3023	1.75296	26.378	21.8852	24.1787	24.1473	2.24655	73.622	78.1148	75.8527	75.8632	2.24641
2895	GRID2	12464	11950	12775	12396.3	416.642	63408	65644	66330	65127.3	1527.98	61.6007	65.9351	62.5795	63.3718	2.27323	18.9114	20.6377	19.7125	19.7539	0.863881	81.0886	79.3623	80.2461	80.2323	0.863222
1132	CHRM4	12374	14765	18139	15092.7	2896.43	104713	126675	147557	126315	21424.3	57.4124	62.0155	70.7639	63.3972	6.78216	24.8596	22.3876	9.90694	19.0514	8.01517	75.1404	77.6124	80.9486	77.9005	2.9148
51257	39142	27090	25969	26742	26600.3	573.77	126272	123150	127680	125701	2318.41	62.726	61.2891	66.3633	63.4595	2.61538	12.2943	14.9545	12.4763	13.2417	1.48615	87.7057	85.0455	86.7583	86.5031	1.34835
7417	VDAC2	11594	11152	11834	11526.7	345.95	67053	65297	63255	65201.7	1900.79	65.3203	65.5695	59.5343	63.4747	3.41475	23.7113	23.9984	22.2658	23.3252	0.928586	76.2887	76.0016	76.6748	76.3217	0.337833
4986	OPRK1	19011	14762	15903	16558.7	2199.07	131942	139536	150694	140724	9432.28	61.1952	63.4933	66.1787	63.6224	2.49424	12.7898	15.3019	10.5886	12.8934	2.35836	87.2102	84.6981	87.1066	86.3383	1.42139
2558	GABRA5	10282	10701	11543	10842	642.216	65134	66230	65073	65479	651.1	63.362	66.5526	61.3347	63.7498	2.6305	28.3228	26.3548	23.9819	26.2198	2.17363	71.6772	73.6452	73.7802	73.0342	1.17712
55030	FBXO34	23554	20133	20030	21239	2005.51	136889	119955	122249	126364	9186.52	68.1886	59.6412	63.4436	63.7578	4.28237	21.343	26.0036	26.5194	24.622	2.85137	78.657	73.9964	75.378	76.0105	2.39377
51366	EDD1	10854	11905	12827	11862	987.203	65416	65612	65694	65574	142.843	63.6498	65.9014	61.9497	63.8336	1.98227	26.1601	20.8248	19.3283	22.1044	3.59113	73.8399	79.1752	77.8956	76.9702	2.78539
26145	IRF2BP1	28132	25289	27586	27002.3	1508.7	132205	128654	119670	126843	6460.75	65.7786	64.128	62.0572	63.9879	1.86465	10.6561	17.058	9.8671	12.5271	3.9437	89.3439	82.942	87.4729	86.5862	3.29177
773	CACNA1A	18839	16372	16199	17136.7	1476.8	131585	127853	169958	143132	23306.8	60.4786	57.5814	74.3689	64.1429	8.97359	24.9776	25.3358	31.2349	27.1828	3.51381	75.0224	74.6642	72.8172	74.1679	1.18338
219928	MRGPRF	15514	18262	18251	17342.3	1583.39	102687	130046	151558	128097	24493.7	56.2455	63.7338	72.7482	64.2425	8.26313	14.7926	11.8545	9.74826	12.1318	2.53355	85.2074	88.1455	87.8682	87.0737	1.62219
204	AK2	12502	14984	15085	14190.3	1463.01	45312	53534	59565	52803.7	7154.51	56.8208	66.1922	70.1707	64.3946	6.85407	24.1489	21.1815	22.5248	22.6184	1.48589	75.8511	78.8185	77.3816	77.3504	1.48392
378807	CATSPER4	12241	13102	14194	13179	978.774	54294	58231	66509	59678	6234.73	62.4357	61.4206	69.3723	64.4095	4.32776	23.4134	20.2074	16.9268	20.1825	3.24334	76.5866	79.7926	79.8175	78.7322	1.8582
8078	USP5	10618	10952	11622	11064	511.285	53425	64474	61923	59940.7	5785.1	61.3716	68.3912	64.3419	64.7016	3.52363	29.0288	31.1864	25.8011	28.6721	2.7103	70.9712	68.8136	71.3279	70.3709	1.36042
53944	CSNK1G1	13993	14102	13524	13873	307.117	125463	150971	153026	143153	15354.7	58.0748	68.887	67.2402	64.734	5.82555	25.4948	19.2884	20.3738	21.719	3.3147	74.5052	80.7116	78.281	77.8326	3.12743
91227	GGTL4	12529	12285	12607	12473.7	167.98	56596	59714	57066	57792	1681.01	63.5475	67.2975	63.4482	64.7644	2.19431	28.0245	30.2166	28.6151	28.9521	1.13424	71.9755	69.7834	71.0479	70.9356	1.10037
8237	USP11	12965	13132	14402	13499.7	785.892	52276	60366	67646	60096	7688.56	59.9646	63.8044	70.6195	64.7962	5.39623	19.9082	20.8641	16.3131	19.0285	2.39965	80.0918	79.1359	80.9715	80.0664	0.918055
64077	LHPP	12254	12617	13117	12662.7	433.309	59781	57379	56379	57846.3	1748.49	67.3424	64.5117	62.6359	64.83	2.36937	30.6408	27.8045	26.6203	28.3552	2.06607	69.3592	72.1955	71.6448	71.0665	1.50398
84280	GMRP-1	13616	13944	14680	14080	544.882	62299	66369	71197	66621.7	4454.38	60.469	66.6991	67.3993	64.8558	3.81518	14.0893	12.0725	13.3451	13.169	1.01984	85.9107	87.9275	86.831	86.8897	1.00965
3758	KCNJ1	12429	13644	13618	13230.3	694.097	55237	60249	64650	60045.3	4709.8	63.5904	63.6738	67.3332	64.8658	2.13723	23.1469	18.9111	18.786	20.2813	2.48245	76.8531	81.0889	79.7187	79.2202	2.16144
10868	USP20	15049	15148	16096	15431	578.03	62079	57639	54744	58154	3694.52	70.0805	64.8219	60.7028	65.2017	4.7004	21.5848	19.3169	16.5112	19.1376	2.54157	78.4152	80.6831	80.8624	79.9869	1.36407
5754	PTK7	17246	15742	17718	16902	1031.94	143245	124156	148302	138568	12734.4	66.7807	58.643	70.4409	65.2882	6.03888	17.2962	18.9417	12.0454	16.0944	3.6018	82.7038	81.0583	83.9056	82.5559	1.42939
28972	SPCS1	13767	12997	14203	13655.7	610.66	55115	59959	66482	60518.7	5704.13	63.441	63.35	69.3427	65.3779	3.43392	17.9538	21.2223	16.8503	18.6754	2.27357	82.0462	78.7777	81.3246	80.7162	1.71706
1075	CTSC	18821	17988	17591	18133.3	627.747	66608	53475	54963	58348.7	7191.38	75.4768	59.854	60.9617	65.4308	8.7177	8.30245	8.85839	11.9485	9.70311	1.96433	91.6975	91.1416	90.2969	91.0454	0.705274
8745	ADAM23	14990	15755	16663	15802.7	837.518	60680	57933	56486	58366.3	2130.32	68.4136	65.1727	62.7624	65.4496	2.83576	21.2766	17.3359	15.314	17.9755	3.03232	78.7234	82.6641	82.0245	81.1373	2.11485
79178	THTPA	12301	13262	12931	12831.3	488.191	49924	53588	57182	53564.7	3629.06	63.0455	66.2632	67.1985	65.5024	2.17856	27.4878	27.1679	29.0298	27.8952	0.995525	72.5122	72.8321	72.1048	72.483	0.3645
5690	PSMB2	12679	13086	13789	13184.7	561.539	55440	59029	60843	58437.3	2749.66	62.1701	66.4803	67.9139	65.5214	2.9895	26.9197	27.0575	26.4864	26.8212	0.298	73.0803	72.9425	73.1788	73.0672	0.118688
1143	CHRNB4	12715	12250	12880	12615	326.688	68540	69429	63570	67179.7	3157.51	66.8378	69.9237	59.8463	65.5359	5.16331	19.4498	20.4876	18.4925	19.4766	0.997844	80.5502	79.5124	80.5234	80.1953	0.591605
4327	MMP19	14436	14454	15834	14908	801.99	57060	59385	58954	58466.3	1236.84	64.1004	66.905	65.6804	65.5619	1.40606	21.7941	22.4132	18.7846	20.9973	1.94109	78.2059	77.5868	79.0027	78.2651	0.709795
2043	EPHA4	11137	12936	13198	12423.7	1121.96	46138	58166	56670	53658	6555.33	57.9356	72.2868	66.56	65.5941	7.22417	28.9678	30.8665	27.8221	29.2188	1.53764	71.0322	69.1335	70.7812	70.3156	1.0314
169522	KCNV2	13054	13042	13995	13363.7	546.784	66525	66541	69225	67430.3	1554.25	64.7815	66.8804	65.4464	65.7028	1.07265	17.4262	16.1182	15.7071	16.4172	0.897702	82.5738	83.8818	83.5828	83.3461	0.685395
2569	GABRR1	22619	19376	18757	20250.7	2074.26	127127	154944	157140	146404	16730.2	58.3567	70.2193	68.6096	65.7285	6.43471	16.1065	22.3297	21.4748	19.9703	3.37341	83.8935	77.6703	80.0297	80.5312	3.1418
5536	PPP5C	12513	13153	13889	13185	688.558	47659	54109	59744	53837.3	6047.08	59.9885	66.9487	70.3939	65.7771	5.30076	25.4951	27.8507	26.8905	26.7454	1.18447	74.5049	72.1493	73.2546	73.3029	1.17853
1990	ELA1	13352	13372	15558	14094	1267.9	57330	59658	59138	58708.7	1221.94	64.4221	67.2307	65.898	65.8503	1.40492	25.64	26.3544	19.7694	23.9213	3.61334	74.36	73.6456	76.0787	74.6948	1.25065
250	ALPP	12845	13816	15522	14061	1355.21	49294	56474	55804	53857.3	3966.14	62.1952	70.0605	65.4799	65.9119	3.95043	25.3134	26.6931	19.513	23.8398	3.81012	74.6866	73.3069	76.1602	74.7179	1.42687
442247	RFPL4B	25022	27807	26033	26287.3	1409.81	124254	140607	126942	130601	8769.06	61.6877	70.2931	65.9665	65.9825	4.30273	16.3472	12.8636	13.9849	14.3986	1.77826	83.6528	87.1364	85.6014	85.4635	1.74589
55293	UEVLD	13736	13309	13939	13661.3	321.569	69099	70032	63758	67629.7	3385.26	67.4082	70.5591	60.0324	65.9999	5.4028	15.2343	15.7347	14.6479	15.2056	0.54395	84.7657	84.2653	84.7944	84.6085	0.297535
59284	CACNG7	11227	11113	11970	11436.7	465.384	69497	65970	67700	67722.3	1763.61	67.8144	66.2787	63.9362	66.0097	1.953	26.2442	24.4568	23.3367	24.6792	1.46642	73.7558	75.5432	75.3208	74.8733	0.97408
9212	AURKB	14903	15535	18169	16202.3	1732.25	128512	132582	158940	140011	16518.5	59.6673	62.7851	75.6692	66.0405	8.48315	22.1962	20.9702	11.1234	18.0966	6.07003	77.8038	79.0298	81.9034	79.579	2.10427
93650	ACPT	15611	15463	17294	16122.7	1017.1	61928	56313	58412	58884.3	2837.14	69.9006	63.2399	65.0396	66.06	3.44561	19.5023	17.7704	13.7234	16.9987	2.96574	80.4977	82.2296	83.0013	81.9095	1.28211
1509	CTSD	14356	13981	16364	14900.3	1281.37	55736	60274	67385	61131.7	5871.67	64.2014	63.7017	70.3332	66.0788	3.69289	15.922	17.6454	7.80699	13.7914	5.25384	84.078	82.3546	86.2086	84.2137	1.93055
5657	PRTN3	14619	15357	16921	15632.3	1175.44	58606	60126	58109	58947	1050.85	65.9424	67.7891	64.6813	66.1376	1.56303	21.8269	19.4555	14.8767	18.7197	3.53305	78.1731	80.5445	81.2803	79.9993	1.62379
140432	RNF113B	22936	21145	19802	21294.3	1572.33	140058	147035	131730	139608	7662.43	69.4131	68.6492	60.6943	66.2522	4.82844	22.2816	22.5856	21.3037	22.057	0.66983	77.7184	77.4144	77.943	77.6919	0.265308
9320	TRIP12	12378	12084	13771	12744.3	901.189	66562	66532	71015	68036.3	2579.64	64.8193	66.8709	67.2191	66.3031	1.29675	20.2884	20.3288	17.0736	19.2303	1.86781	79.7116	79.6712	80.7697	80.0508	0.622892
726	CAPN5	13307	13860	15150	14105.7	945.741	55516	59992	68581	61363	6639.52	63.932	63.3869	71.6451	66.3213	4.61857	19.8829	18.0019	13.2543	17.0464	3.416	80.1171	81.9981	82.9536	81.6896	1.4432
248	ALPI	12983	13403	14745	13710.3	920.327	50304	54714	57557	54191.7	3654.6	63.5583	67.7448	67.6663	66.3231	2.3947	25.3598	27.3011	22.8712	25.1774	2.2206	74.6402	72.6989	74.8226	74.0539	1.17704
2584	GALK1	10592	11761	12860	11737.7	1134.18	51425	53605	57576	54202	3118.65	65.0713	66.2856	67.69	66.349	1.31047	34.4227	32.3474	29.5128	32.0943	2.46472	65.5773	67.6526	67.9057	67.0452	1.27754
348980	HCN1	13219	13791	13971	13660.3	392.659	57264	62278	64540	61360.7	3723.73	66.0725	65.9393	67.2125	66.4081	0.699825	20.8789	18.9905	17.2736	19.0477	1.80332	79.1211	81.0095	80.9523	80.361	1.07414
8556	CDC14A	13792	13676	13900	13789.3	112.024	59519	63604	54476	59199.7	4572.37	67.0303	71.9386	60.3859	66.4516	5.79803	25.0693	27.0489	23.2486	25.1223	1.90072	74.9307	72.9511	74.8777	74.2532	1.12794
11280	SCN11A	13905	13874	13817	13865.3	44.6356	56797	64260	63199	61418.7	4037.48	65.5006	68.1523	65.7416	66.4648	1.46634	18.0127	19.2871	17.553	18.2843	0.898383	81.9873	80.7129	81.7157	81.472	0.671267
81033	KCNH6	13766	12522	14256	13514.7	893.905	71913	64630	68145	68229.3	3642.23	70.2798	64.8666	64.3769	66.5078	3.27585	15.7427	17.8383	14.4204	16.0005	1.72347	84.2573	82.1617	83.9995	83.4728	1.14279
3000	GUCY2D	19356	14324	15197	16292.3	2688.88	148546	145822	146339	146902	1446.74	69.1921	66.4583	64.1963	66.6156	2.50161	13.3541	17.7444	12.9677	14.6887	2.65333	86.6459	82.2556	85.3113	84.7376	2.25067
5794	PTPRH	13964	13194	14203	13787	527.273	51710	53759	58652	54707	3566.77	65.456	66.4882	69.032	66.9921	1.84047	22.6478	27.5261	25.2657	25.1465	2.44136	77.3522	72.4739	74.8535	74.8932	2.43942
5535	PPP3R2	14869	13949	16620	15146	1356.87	53903	48930	61583	54805.3	6374.58	68.4158	60.1344	72.6876	67.0793	6.38245	20.2511	22.4903	17.5177	20.0863	2.49036	79.7489	77.5097	79.9137	79.0574	1.34287
26271	FBXO5	29533	26842	27439	27938	1413.2	136136	135421	126956	132838	5106.2	67.8012	67.6183	65.9741	67.1312	1.00626	7.79714	14.5379	10.8197	11.0516	3.37637	92.2029	85.4621	88.9484	88.8711	3.37106
3780	KCNN1	12033	11961	13322	12438.7	765.836	69678	70555	66229	68820.7	2286.88	67.9991	71.1103	62.4795	67.1963	4.37103	22.7797	22.2575	17.6192	20.8855	2.84068	77.2203	77.7425	79.1145	78.0258	0.978367
5027	P2RX7	14783	14110	16244	15045.7	1090.98	76164	65475	65050	68896.3	6297.57	74.6178	65.757	61.3119	67.2289	6.77397	11.7896	11.1787	6.1925	9.72027	3.07037	88.2104	88.8213	90.2797	89.1038	1.0632
56923	NMUR2	14351	16114	14856	15107	907.906	103736	145489	152968	134064	26530	56.8497	71.6058	73.4475	67.301	9.09786	18.533	21.0521	23.136	20.907	2.30492	81.467	78.9479	79.093	79.836	1.4144
5510	PPP1R7	17308	16848	18330	17495.3	758.552	52102	52480	60443	55008.3	4710.35	65.985	64.8054	71.2658	67.3521	3.44031	10.8215	14.4516	10.9037	12.0589	2.07251	89.1785	85.5484	87.9411	87.556	1.84541
10004	NAALADL1	15677	15434	17175	16095.3	942.88	60847	59941	59427	60071.7	718.961	68.6126	67.5683	66.2397	67.4735	1.1893	18.8685	19.1218	14.374	17.4548	2.67103	81.1315	80.8782	82.5452	81.5183	0.898318
4320	MMP11	15215	13362	13821	14132.7	965.015	61653	62730	62214	62199	538.657	71.4469	66.444	64.6611	67.5173	3.51791	14.0036	20.8634	17.2645	17.3772	3.43129	85.9964	79.1366	82.6228	82.5853	3.43006
23368	PPP1R13B	14333	15014	16225	15190.7	958.292	50868	54412	60260	55180	4742.87	64.3196	67.3474	71.0375	67.5682	3.36442	20.9682	21.4838	18.6118	20.3546	1.53116	79.0318	78.5162	79.6454	79.0645	0.565316
120824	LOC120824	27122	24394	25260	25592	1393.97	140186	126756	133836	133593	6718.31	69.885	63.149	69.6726	67.5689	3.82918	13.6276	18.629	16.6518	16.3028	2.51889	86.3724	81.371	83.6972	83.8136	2.50272
1521	CTSW	13616	14576	15566	14586	975.038	59557	62189	58863	60203	1754.58	67.0756	70.2504	65.5728	67.6329	2.38806	25.757	23.0421	19.6718	22.8237	3.04846	74.243	76.9579	77.1763	76.1257	1.63416
256281	NUDT14	20628	18176	17407	18737	1682.19	139226	143341	169174	150580	16233.5	64.1154	64.8065	74.0166	67.6462	5.52775	22.3122	23.784	27.3121	24.4694	2.56949	77.6878	76.216	75.5306	76.4781	1.10226
60559	SPCS3	13620	13842	15027	14163	756.434	59797	60209	60818	60274.7	513.658	67.3615	67.8881	67.8843	67.7113	0.302933	25.7995	24.9149	22.1982	24.3042	1.87672	74.2005	75.0851	75.6958	74.9938	0.751803
3099	HK2	16765	13632	12922	14439.7	2044.85	147298	148886	151914	149366	2345.14	68.5911	67.9036	66.734	67.7429	0.938902	21.4004	20.8464	22.6228	21.6232	0.908933	78.5996	79.1536	78.3768	78.71	0.400005
5651	PRSS7	14052	13031	14541	13874.7	770.461	63595	59293	58024	60304	2919.86	71.8868	66.7952	64.5808	67.7543	3.74623	25.9511	27.386	22.7325	25.3566	2.38309	74.0489	72.614	74.6434	73.7688	1.04334
7128	TNFAIP3	13218	13645	14649	13837.3	734.632	52342	68826	67134	62767.3	9068.15	60.0454	73.2505	70.0579	67.7846	6.88979	18.9744	21.7554	15.1325	18.6207	3.32557	81.0256	78.2446	81.3793	80.2165	1.71684
26469	PTPN18	14381	15738	15485	15201.3	721.604	49405	57484	59180	55356.3	5223.3	62.345	71.3895	69.6905	67.8083	4.80704	20.1374	20.0604	20.9072	20.3683	0.468209	79.8626	79.9396	79.6317	79.8113	0.160234
5526	PPP2R5B	13979	13546	14918	14147.7	701.379	61572	58910	60706	60396	1357.81	69.4764	66.3383	67.7519	67.8555	1.57163	25.3589	25.3412	22.5614	24.4205	1.61007	74.6411	74.6588	75.5795	74.9598	0.536756
120824	LOC120824	21532	21067	20139	20912.7	709.208	129304	149970	150472	143249	12079	63.9098	70.0628	69.6246	67.8658	3.43294	23.5827	23.2609	23.5331	23.4589	0.173294	76.4173	76.7391	76.5411	76.5658	0.162352
652591	LOC652591	28847	28056	27487	28130	683.013	136441	133875	132862	134393	1844.8	67.9581	66.8209	69.149	67.976	1.16417	9.37822	11.6937	11.2713	10.7811	1.23311	90.6218	88.3063	89.2189	89.3824	1.16633
94031	HTRA3	11743	12087	12664	12164.7	465.386	56089	66070	66340	62833	5842.04	64.6337	70.1732	69.1869	67.998	2.95499	26.1766	27.2974	23.316	25.5967	2.05308	73.8234	72.7026	74.4033	73.6431	0.864569
285533	RNF175	22159	19493	20363	20671.7	1359.54	142036	138459	149634	143376	5706.8	70.4253	64.5188	69.2253	68.0565	3.12196	24.4376	25.1623	22.8444	24.1481	1.18578	75.5624	74.8377	75.8519	75.4173	0.522444
128853	DUSP15	13082	13769	15229	14026.7	1096.45	49178	58208	59267	55551	5544.52	62.0386	72.3421	69.799	68.0599	5.36738	24.4432	27.7794	21.8471	24.6899	2.97382	75.5568	72.2206	75.3101	74.3625	1.85901
259232	VGCNL1	12792	11583	12453	12276	623.632	73599	68678	66831	69702.7	3498.42	72.0003	69.1323	63.0756	68.0694	4.55629	20.5921	23.3667	21.1303	21.6964	1.47137	79.4079	76.6333	78.3036	78.1149	1.3969
146310	RNF151	17355	15430	15593	16126	1067.46	145292	132430	147399	141707	8102.9	69.6769	64.9468	69.6434	68.0891	2.72131	17.2799	20.5881	20.1269	19.3317	1.79179	82.7201	79.4119	80.6683	80.9334	1.66999
11164	NUDT5	12902	14464	15770	14378.7	1435.9	49025	54773	63456	55751.3	7265.07	61.8321	67.8224	75.0237	68.2261	6.60503	24.9802	23.5344	21.3817	23.2988	1.81075	75.0198	76.4656	76.7012	76.0622	0.910403
7737	RNF113A	21767	17019	17420	18735.3	2633.14	149460	140858	140474	143597	5080.85	74.2245	65.6742	64.8607	68.2531	5.18734	26.7951	31.5236	28.6036	28.9741	2.38595	73.2049	68.4764	71.0259	70.9024	2.3667
4521	NUDT1	15028	15703	16019	15583.3	506.222	51337	58796	56841	55658	3867.66	64.9525	73.1158	66.7732	68.2805	4.28526	18.7063	20.6918	18.1623	19.1868	1.33141	81.2937	79.3082	80.8132	80.4717	1.03583
8913	CACNA1G	12559	12932	13223	12904.7	332.843	69659	70592	69676	69975.7	533.828	67.9797	71.1492	65.8931	68.3407	2.64662	20.4619	17.645	18.9772	19.028	1.40912	79.5381	82.355	80.972	80.955	1.40851
6337	SCNN1A	14247	14220	14648	14371.7	239.692	58268	64647	66398	63104.3	4278.91	67.3019	68.5844	69.2506	68.379	0.990439	17.0947	18.0377	14.9581	16.6968	1.57787	82.9053	81.9623	83.3032	82.7236	0.688655
2907	GRINA	11828	11590	11989	11802.3	200.734	72191	69172	68749	70037.3	1877.08	70.5635	69.6529	64.975	68.3971	2.99839	24.5561	23.473	23.6509	23.8933	0.580814	75.4439	76.527	76.1067	76.0258	0.546044
7332	UBE2L3	12956	12786	14622	13454.7	1014.51	71763	67645	70994	70134	2189.56	70.1267	68.0437	67.1983	68.4563	1.50718	19.355	17.5553	13.5069	16.8057	2.99525	80.645	82.4447	83.1943	82.0947	1.31019
83737	ITCH	12820	12034	14928	13260.7	1496.48	69543	67491	73700	70244.7	3163.41	67.8613	67.8815	69.878	68.5403	1.15859	19.2726	20.9075	12.7877	17.6559	4.29454	80.7274	79.0925	82.3441	80.7213	1.62579
7323	UBE2D3	12518	12180	14391	13029.7	1191	67247	68282	75333	70287.3	4400.21	65.5183	68.715	71.4952	68.5762	2.99087	19.9176	20.4771	15.443	18.6125	2.75915	80.0824	79.5229	81.3875	80.3309	0.956788
7726	TRIM26	24874	25951	24292	25039	841.718	137742	136472	133036	135750	2434.66	68.6275	68.1604	69.2426	68.6768	0.542778	18.5294	16.6311	18.834	17.9982	1.19365	81.4706	83.3689	82.0018	82.2804	0.979334
843	CASP10	21643	20014	18795	20150.7	1428.91	143735	145187	169508	152810	14479.1	66.2616	65.6677	74.1667	68.6986	4.74476	20.6073	19.2406	23.0658	20.9713	1.9384	79.3927	80.7594	79.0287	79.7269	0.912461
54878	DPP8	15585	15493	16566	15881.3	594.72	61287	62638	59701	61208.7	1470.07	69.1368	70.7861	66.5636	68.8288	2.128	19.3583	19.8201	16.5078	18.5621	1.79398	80.6417	80.1799	81.4379	80.7532	0.636384
9040	UBE2M	13284	11788	14406	13159.3	1313.44	69463	68612	73485	70520	2602.78	67.7797	69.0628	69.6651	68.8358	0.962995	17.2838	22.3763	14.978	18.2127	3.78563	82.7162	77.6237	81.7873	80.709	2.71208
3753	KCNE1	21611	19331	20897	20613	1166.23	139977	150486	169062	153175	14727.8	64.4729	68.1396	73.9663	68.8596	4.78747	20.1155	21.8047	16.4945	19.4716	2.71304	79.8845	78.1953	80.5284	79.5361	1.20494
3782	KCNN3	12459	11159	12056	11891.3	665.459	71544	68089	71987	70540	2134.15	69.9033	68.5116	68.1816	68.8655	0.913735	21.5302	25.0753	24.5454	23.717	1.91222	78.4698	74.9247	76.283	76.5592	1.78859
3274	HRH2	12827	14935	14905	14222.3	1208.49	105402	142915	163288	137202	29362.9	57.8092	70.2937	78.5658	68.8896	10.4493	23.644	24.8137	24.5125	24.3234	0.607365	76.356	75.1863	75.6766	75.7396	0.587403
5297	PIK4CA	17226	13301	14203	14910	2055.79	150468	149966	155098	151844	2829.2	70.1178	68.413	68.1833	68.9047	1.05685	20.4043	22.3026	17.864	20.1903	2.22702	79.5957	77.6974	79.8097	79.0343	1.16271
51099	ABHD5	11387	11242	13144	11924.3	1058.75	58578	64851	67575	63668	4613.69	67.6815	68.8122	70.5416	69.0118	1.44046	28.9	30.2085	21.7268	26.9451	4.5663	71.1	69.7915	73.0549	71.3154	1.64234
649055	LOC649055	29895	28372	28291	28852.7	903.595	143449	136204	130006	136553	6728.29	71.5639	68.0221	67.6137	69.0666	2.17234	7.37108	11.2237	9.12785	9.24086	1.92877	92.6289	88.7763	90.7591	90.7215	1.92656
55515	ACCN4	14522	14543	14113	14392.7	242.426	58938	66992	65149	63693	4219.8	68.1223	71.2027	67.8805	69.0685	1.85221	16.2131	17.3735	16.9023	16.8296	0.583574	83.7869	82.6265	83.1704	83.1946	0.580552
2585	GALK2	9695	11449	12154	11099.3	1266.24	51253	54723	63240	56405.3	6168.04	64.8392	67.7566	74.7543	69.1167	5.09554	37.477	34.2171	35.284	35.6594	1.66207	62.523	65.7829	64.3406	64.2155	1.63357
152006	RNF38	27739	25002	27160	26633.7	1442.42	150954	131304	128409	136889	12266.4	75.4253	65.4948	66.7552	69.2251	5.40639	13.1994	18.0111	11.6154	14.2753	3.33081	86.8006	81.9889	85.7247	84.8381	2.52539
57191	VN1R1	15992	14407	15397	15265.3	800.661	125237	135184	150547	136989	12751.2	69.2336	66.3529	72.2468	69.2778	2.94721	16.4084	25.1477	20.6626	20.7396	4.37021	83.5916	74.8523	79.2604	79.2348	4.36975
79047	KCTD15	11609	10916	12355	11626.7	719.663	75876	70114	66624	70871.3	4672.26	74.3239	70.6455	62.8707	69.28	5.84747	26.9053	26.9866	21.4389	25.1103	3.17975	73.0947	73.0134	74.8897	73.666	1.06061
360200	TMPRSS9	15519	13809	14246	14524.7	888.407	62572	63107	65983	63887.3	1834.51	72.5722	66.8649	68.7953	69.4108	2.90301	12.9179	19.1902	16.5797	16.2293	3.15084	87.0821	80.8098	83.7707	83.8876	3.13782
56953	NT5M	11008	11676	13497	12060.3	1288.24	50093	56624	63203	56640	6555.01	63.2736	70.2579	74.7081	69.4132	5.76389	32.0797	34.6372	30.1074	32.2747	2.27118	67.9203	65.3628	67.7253	67.0028	1.42359
56254	RNF20	27598	28421	27792	27937	430.234	141455	137263	133266	137328	4094.89	70.5379	68.5684	69.3662	69.4908	0.990671	12.6263	11.1766	10.5437	11.4489	1.06766	87.3737	88.8234	88.5511	88.2494	0.770486
22953	P2RX2	14691	13959	15131	14593.7	592.032	62686	61500	67741	63975.7	3314.36	72.7118	65.0706	70.7237	69.502	3.96438	16.5783	18.0896	13.2253	15.9644	2.48958	83.4217	81.9104	84.0356	83.1226	1.09373
118424	UBE2J2	12902	12210	13605	12905.7	697.507	75656	64952	73113	71240.3	5592.32	74.0994	65.2059	69.2967	69.534	4.45151	20.6737	19.301	18.2943	19.423	1.19439	79.3263	80.699	80.577	80.2008	0.759801
2901	GRIK5	12126	11000	12461	11862.3	765.356	75554	71134	66760	71149.3	4397.02	73.9953	71.7204	63.0053	69.5737	5.80098	24.3445	27.0386	21.1068	24.1633	2.97005	75.6555	72.9614	75.8367	74.8179	1.61031
6340	SCNN1G	12759	11952	13262	12657.7	660.853	70305	71262	72127	71231.3	911.387	68.6389	71.8553	68.3203	69.6048	1.95545	19.768	22.4907	19.4713	20.5767	1.66423	80.232	77.5093	79.4233	79.0549	1.39825
5501	PPP1CC	14171	14669	15649	14829.7	751.985	52401	56348	61462	56737	4543.01	66.3886	69.8948	72.5367	69.6067	3.08416	22.1738	23.5545	21.1082	22.2788	1.22656	77.8262	76.4455	77.7212	77.3309	0.768646
127544	IBRDC3	24024	20649	19751	21474.7	2252.98	141933	144271	153728	146644	6245.31	70.3726	67.318	71.1761	69.6222	2.03556	19.9858	23.4267	25.1252	22.8459	2.61843	80.0142	76.5733	77.1541	77.9139	1.84195
1192	CLIC1	12758	11337	13362	12485.7	1039.61	67118	70896	75900	71304.7	4405.24	65.3867	71.4696	72.0567	69.6377	3.69316	18.8314	25.3002	20.1038	21.4118	3.42706	81.1686	74.6998	78.5882	78.1522	3.2564
5184	PEPD	13270	14618	16082	14656.7	1406.4	58408	63891	63404	61901	3034.81	65.7065	72.281	70.9418	69.6431	3.47432	26.414	23.5636	19.3671	23.1149	3.54481	73.586	76.4364	76.8851	75.6358	1.78934
8541	PPFIA3	14101	16362	17540	16001	1747.69	51746	55114	63808	56889.3	6223.89	65.5046	68.2711	75.4627	69.7461	5.14032	22.1405	16.9312	14.6398	17.9038	3.84381	77.8595	83.0688	82.0962	81.0081	2.76985
5531	PPP4C	15246	15459	16107	15604	448.441	53121	57804	59518	56814.3	3311.34	67.3603	71.8105	70.1121	69.761	2.24576	18.5915	21.2559	18.79	19.5458	1.48432	81.4085	78.7441	80.4542	80.2023	1.34998
22823	M96	27688	25831	27059	26859.3	944.464	136733	131934	144482	137716	6331.53	68.1084	65.8198	75.3957	69.7746	5.00072	11.9871	16.3233	13.345	13.8851	2.21799	88.0129	83.6767	86.1149	85.9348	2.17371
1512	CTSH	13082	13060	14666	13602.7	920.939	62641	64333	59108	62027.3	2666.01	70.7501	72.8083	65.8625	69.807	3.56767	29.1491	29.7058	22.7884	27.2144	3.84312	70.8509	70.2942	72.7856	71.3102	1.30765
64386	MMP25	14136	13224	14800	14053.3	791.245	63638	61858	60602	62032.7	1525.52	71.9381	69.8555	67.6289	69.8075	2.15498	25.61	27.8723	22.9262	25.4695	2.47605	74.39	72.1277	74.5305	73.6827	1.34856
138065	RNF183	24886	22770	22571	23409	1282.98	139912	149514	152478	147301	6568.71	69.3384	69.8432	70.5805	69.9207	0.624654	17.6813	18.8577	17.3628	17.9673	0.787394	82.3187	81.1423	82.0327	81.8313	0.613524
290	ANPEP	13743	14353	14944	14346.7	600.525	62512	65056	59171	62246.3	2951.48	70.5964	73.6709	65.937	70.0681	3.89393	26.6149	25.0481	21.8251	24.496	2.44212	73.3851	74.9519	75.504	74.6137	1.09916
5515	PPP2CA	11822	12469	14045	12778.7	1143.4	58580	61442	66984	62335.3	4272.63	65.9115	69.3591	75.1746	70.1484	4.68174	31.5057	30.4487	28.3408	30.0984	1.61124	68.4943	69.5513	69.9016	69.3158	0.732623
5069	PAPPA	11841	12739	12834	12471.3	547.947	58656	69140	66529	64775	5457.65	67.777	73.6011	69.3943	70.2574	3.00644	27.043	25.7604	22.6919	25.1651	2.2358	72.957	74.2396	74.8349	74.0105	0.9597
4907	NT5E	15038	16069	16741	15949.3	857.783	53350	55526	62895	57257	5002.4	67.6694	68.8132	74.324	70.2689	3.55809	19.4211	18.1667	17.4661	18.3513	0.990487	80.5789	81.8333	81.6487	81.3536	0.677275
10075	HUWE1	11615	10680	12872	11722.3	1099.93	73922	68037	73906	71955	3393.1	72.3299	68.4568	70.082	70.2896	1.94488	26.1834	27.2458	21.6554	25.0282	2.96888	73.8166	72.7542	74.9718	73.8475	1.10913
54822	TRPM7	12067	12806	14572	13148.3	1287.11	53386	55540	63162	57362.7	5136.55	67.718	68.8316	74.657	70.4022	3.72658	30.4054	29.8729	25.906	28.7281	2.45849	69.5946	70.1271	71.2719	70.3312	0.857075
201562	PTPLB	12354	13680	15425	13819.7	1540.26	52857	57844	61402	57367.7	4292.37	67.004	71.8632	72.4619	70.443	2.99325	29.0127	27.8829	21.9559	26.2839	3.79042	70.9873	72.1171	73.7161	72.2735	1.37115
219931	TPCN2	12959	12199	13018	12725.3	456.772	73568	70709	71973	72083.3	1432.69	71.9687	71.2725	68.1678	70.4697	2.02365	19.7914	21.1679	20.4503	20.4699	0.688485	80.2086	78.8321	79.5301	79.5236	0.6883
783	CACNB2	13293	13507	13999	13599.7	362.007	77084	68640	70591	72105	4420.91	75.5567	69.0923	66.7992	70.4827	4.5413	19.1914	14.5094	16.0318	16.5775	2.38824	80.8086	85.4906	83.4225	83.2406	2.3463
54434	SSH1	15538	15266	16271	15691.7	519.823	56413	56240	59538	57397	1856.18	71.8034	69.7527	70.137	70.5644	1.09014	18.6689	21.3443	18.1655	19.3929	1.70862	81.3311	78.6557	80.6071	80.198	1.38384
10404	PGCP	22304	18181	19334	19939.7	2127.18	150132	156910	163229	156757	6549.84	69.3063	71.1364	71.3454	70.5961	1.12181	19.8909	26.1071	20.5475	22.1818	3.41517	80.1091	73.8929	77.8182	77.2734	3.14367
3790	KCNS3	11036	11933	11827	11598.7	490.157	63302	65385	66140	64942.3	1469.87	73.4661	69.4084	68.9676	70.614	2.4798	32.9128	27.6245	26.7594	29.0989	3.33114	67.0872	72.3755	70.9011	70.1212	2.72902
378108	TRIM74	23452	21941	22368	22587	778.942	145433	147884	152732	148683	3714.52	72.1637	69.0581	70.7015	70.6411	1.55367	21.9378	20.7174	17.8875	20.1809	2.07777	78.0622	79.2826	79.8191	79.0546	0.900342
3772	KCNJ15	11896	11897	12438	12077	312.636	75765	70660	70846	72423.7	2895.17	74.2107	71.2209	67.0517	70.8278	3.59563	25.5285	22.577	22.5294	23.545	1.71794	74.4715	77.423	76.455	76.1165	1.50456
5654	PRSS11	13915	13404	15050	14123	842.483	64749	61792	62481	63007.3	1547.17	73.2618	69.7767	69.8505	70.963	1.99116	26.9604	27.2129	22.7713	25.6482	2.49468	73.0396	72.7871	74.3518	73.3928	0.840039
3751	KCND2	15004	14972	16547	15507.7	900.231	72784	70111	74978	72624.3	2437.43	71.1686	70.6424	71.1436	70.9849	0.296888	10.2483	7.91195	5.90492	8.02172	2.17376	89.7517	92.0881	91.9783	91.2727	1.31834
339221	ENPP7	12550	13262	14238	13350	847.434	54921	57763	60672	57785.3	2875.57	69.7897	71.7566	71.5514	71.0326	1.08119	29.5211	29.4202	26.0447	28.3287	1.9786	70.4789	70.5798	71.6713	70.91	0.661246
339501	MPN2	14187	13487	14610	14094.7	567.165	64532	61734	62951	63072.3	1402.94	73.0033	69.7075	70.4062	71.039	1.7366	25.8432	26.9071	24.5014	25.7505	1.20554	74.1568	73.0929	74.2495	73.8331	0.642676
92370	FLJ23751	13062	13220	13916	13399.3	454.367	54764	57162	61554	57826.7	3443.45	69.5778	70.9658	72.6514	71.065	1.5392	27.4832	29.2379	27.6802	28.1338	0.961256	72.5168	70.7621	71.8662	71.715	0.887047
9919	KIAA0310	13491	14191	14807	14163	658.447	52240	59429	62284	57984.3	5175.5	66.1713	73.9486	73.5619	71.2273	4.38288	24.5496	26.7694	24.6432	25.3207	1.25547	75.4504	73.2306	74.6793	74.4534	1.12703
5692	PSMB4	13222	13167	13807	13398.7	354.695	60845	66700	62380	63308.3	3035.89	68.6102	75.6323	69.7311	71.3245	3.7725	27.7185	30.4042	27.1254	28.416	1.74714	72.2815	69.5958	71.584	71.1538	1.39356
11174	ADAMTS6	14290	14412	14552	14418	131.103	63122	67441	66268	65610.3	2233.35	73.2457	71.704	69.108	71.3526	2.09115	18.4579	17.9977	15.342	17.2659	1.68196	81.5421	82.0023	82.7341	82.0928	0.601162
4486	MST1R	12318	14446	16107	14290.3	1899.29	53715	55786	64872	58124.3	5934.69	68.162	69.1553	76.7897	71.369	4.72067	29.6505	24.066	20.5797	24.7654	4.57568	70.3495	75.934	75.2346	73.8394	3.04246
6324	SCN1B	13050	13121	14381	13517.3	748.799	66916	60978	68783	65559	4075.61	77.8915	64.4878	71.8667	71.4153	6.71327	25.4705	21.152	16.6731	21.0985	4.39898	74.5295	78.848	78.9015	77.4263	2.50889
117584	RFFL	28623	29646	28098	28789	787.238	133996	150315	138686	140999	8401.78	66.7001	75.3003	72.2799	71.4268	4.36312	9.67152	9.26194	10.2637	9.7324	0.50367	90.3285	90.7381	90.2676	90.4447	0.255862
778	CACNA1F	12851	12859	14012	13240.7	668.006	71144	70870	77216	73076.7	3587.38	69.4951	71.4422	73.3599	71.4324	1.93246	19.5976	18.0749	17.533	18.4018	1.07042	80.4024	81.9251	81.5982	81.3086	0.801613
27309	ZNF330	29886	27352	27264	28167.3	1489.06	146678	142029	134601	141103	6091.56	73.2252	71.0266	70.0839	71.4452	1.61198	7.5422	14.0633	11.9143	11.1732	3.32309	92.4578	85.9367	88.8268	89.0738	3.26754
3631	INPP4A	14375	14232	15649	14752	780.108	51618	57865	65154	58212.3	6774.68	65.3318	71.8908	77.1415	71.4547	5.91689	21.1022	25.8807	22.4482	23.1437	2.46401	78.8978	74.1193	76.8563	76.6245	2.39768
143279	HECTD2	14464	14449	16885	15266	1402.12	71338	71844	76198	73126.7	2671.86	69.693	72.4686	72.3518	71.5045	1.56984	12.4751	10.6529	4.48581	9.20458	4.1869	87.5249	89.3471	90.7954	89.2225	1.63879
1357	CPA1	16171	16131	16811	16371	381.576	62428	63746	64238	63470.7	935.885	70.4963	72.108	71.9279	71.5107	0.883093	17.5536	17.7386	16.975	17.4224	0.398341	82.4464	82.2614	82.5776	82.4285	0.158852
994	CDC25B	12164	13172	14287	13207.7	1061.95	50416	59197	65332	58315	7497.01	63.7095	73.6434	77.3635	71.5721	7.0587	28.287	30.562	28.0056	28.9515	1.40179	71.713	69.438	71.0485	70.7331	1.16981
10939	AFG3L2	13350	13563	13060	13324.3	252.48	58114	71155	68923	66064	6974.76	67.1133	75.8509	72.0202	71.6615	4.37982	20.6709	22.907	22.5423	22.0401	1.19967	79.3291	77.093	77.9599	78.1273	1.1274
9810	RNF40	28930	28252	27771	28317.7	582.284	138128	140833	145510	141490	3734.64	68.8261	70.4097	75.9484	71.7281	3.73969	9.29152	11.8288	11.6201	10.9135	1.40853	90.7085	88.1712	89.0865	89.3221	1.28495
55298	RNF121	26675	24409	23821	24968.3	1506.97	147326	160011	145328	150888	7963.37	73.1325	74.8989	67.1736	71.735	4.04783	14.2608	15.7288	13.3004	14.43	1.22301	85.7392	84.2712	85.57	85.1935	0.803151
81847	RNF146	25233	22777	20951	22987	2148.71	149290	157944	145697	150977	6295.37	74.1375	73.9034	67.3494	71.7968	3.85331	18.0154	19.9539	20.6763	19.5485	1.37596	81.9846	80.0461	80.4515	80.8274	1.02246
3643	INSR	13912	15803	16087	15267.3	1182.31	52683	58907	63741	58443.7	5543.54	66.7692	73.2618	75.3791	71.8034	4.48642	23.3024	20.3668	20.277	21.3154	1.72142	76.6976	79.6332	78.6846	78.3385	1.49813
805	CALM2	14275	14675	15623	14857.7	692.316	52680	57280	65473	58477.7	6480.05	66.7651	71.1211	77.5393	71.8085	5.41989	21.9657	23.8967	22.719	22.8605	0.973212	78.0343	76.1033	77.1395	77.0924	0.966334
5578	PRKCA	12096	12448	14620	13054.7	1367	51278	56602	67723	58534.3	8391.06	64.8729	70.229	80.3456	71.8158	7.85745	28.9982	31.8137	27.7192	29.5104	2.09475	71.0018	68.1863	70.4896	69.8926	1.49972
2562	GABRB3	12275	11692	12998	12321.7	654.249	75915	76080	67950	73315	4646.96	74.3637	76.9324	64.1838	71.8266	6.74236	23.722	25.4646	19.3835	22.8567	3.13154	76.278	74.5354	77.1433	75.9855	1.32832
3762	KCNJ5	13229	14743	15044	14338.7	972.713	59345	66790	72449	66194.7	6572.25	68.6207	70.9772	75.8879	71.8286	3.70765	21.6841	16.4667	14.5705	17.5738	3.68379	78.3159	83.5333	82.4262	81.4251	2.74901
4322	MMP13	13872	14338	14201	14137	239.502	61468	68086	68760	66104.7	4029.59	71.2204	72.4242	71.8414	71.8287	0.602029	19.728	18.5406	17.4575	18.5754	1.13568	80.272	81.4594	81.4246	81.052	0.675755
51200	CPA4	15664	14725	16197	15528.7	745.273	60742	67006	70670	66139.3	5020.42	70.3314	71.2183	73.9365	71.8287	1.87849	11.886	16.5939	9.02025	12.5	3.82397	88.114	83.4061	87.5	86.34	2.55932
29959	NRBP	13113	13986	15603	14234	1263.39	51960	58308	65304	58524	6674.62	65.7934	72.4737	77.3285	71.8652	5.7916	25.791	26.9602	22.7346	25.1619	2.18191	74.209	73.0398	74.8381	74.029	0.912554
55031	USP47	15884	12360	17463	15235.7	2612.55	72211	53208	66089	63836	9699.77	82.1528	59.5354	74.1164	71.9349	11.4654	21.6883	26.4933	15.0456	21.0757	5.74835	78.3117	73.5067	78.9243	76.9142	2.96681
7336	UBE2V2	12624	12153	14349	13042	1156.13	74286	73269	73466	73673.7	539.367	72.7014	73.9702	69.6463	72.106	2.2226	21.5923	22.1911	15.1829	19.6554	3.88488	78.4077	77.8089	80.3446	78.8537	1.32536
5606	MAP2K3	25341	23890	22654	23961.7	1344.93	150011	161021	169374	160135	9711.84	69.2487	73.0542	74.1065	72.1365	2.55558	12.257	9.93537	11.0419	11.0781	1.16125	87.743	90.0646	88.9219	88.9098	1.16088
64400	AKTIP	13741	13464	15132	14112.3	893.853	73703	72130	75378	73737	1624.27	72.1065	72.77	71.5398	72.1387	0.615731	16.224	15.5	12.1618	14.6286	2.16677	83.776	84.5	85.3714	84.5492	0.798826
786	CACNG1	15049	14601	15934	15194.7	678.333	70829	74072	76348	73749.7	2773.58	69.1736	74.8164	72.5004	72.1635	2.83644	9.75348	10.2498	8.70004	9.56779	0.791412	90.2465	89.7502	90.4322	90.143	0.352624
660	BMX	25423	22425	23753	23867	1502.25	148684	154004	178617	160435	15969.2	68.6171	69.7808	78.2595	72.2191	5.26334	11.9394	13.6072	7.98246	11.1764	2.88898	88.0606	86.3928	88.8236	87.759	1.24319
56928	SPPL2B	21270	19131	18596	19665.7	1414.91	154526	156969	169387	160294	7968.94	71.3977	71.1639	74.1123	72.2247	1.63893	23.2043	23.3418	23.6418	23.396	0.223756	76.7957	76.6582	76.604	76.686	0.098815
9475	ROCK2	12466	12586	14618	13223.3	1209.31	59399	50606	66284	58763	7858.33	75.8335	62.3396	78.5508	72.2413	8.68211	32.3809	27.7411	27.1	29.074	2.88174	67.6191	72.2589	70.926	70.268	2.38886
7334	UBE2N	13489	12876	15071	13812	1132.59	73052	73215	75492	73919.7	1364.12	71.4421	73.9133	71.6527	72.336	1.37001	17.2176	18.6262	12.4676	16.1038	3.22684	82.7824	81.3738	83.8962	82.6842	1.26407
3743	KCNA7	12634	11941	12692	12422.3	417.854	76153	72110	73581	73948	2046.33	74.6066	72.7489	69.7602	72.3719	2.4451	22.0836	22.8431	22.393	22.4399	0.381961	77.9164	77.1569	77.5601	77.5445	0.380038
7324	UBE2E1	12740	12521	14432	13231	1045.84	75998	71286	74823	74035.7	2452.68	74.4484	71.8806	70.9901	72.4397	1.79567	21.59	19.7672	15.1209	18.826	3.33568	78.41	80.2328	81.174	79.9389	1.40525
53822	FXYD7	13647	12815	14756	13739.3	973.789	73412	77902	70473	73929	3741.39	71.8095	78.8524	66.6823	72.4481	6.11011	16.588	20.1862	12.8697	16.548	3.65843	83.412	79.8138	83.452	82.2259	2.08908
5125	PCSK5	13552	13823	14696	14023.7	597.816	61478	67539	63850	64289	3054.25	69.3644	76.6333	71.4692	72.489	3.74021	26.844	28.2011	24.5854	26.5435	1.82647	73.156	71.7989	73.4565	72.8038	0.883114
9108	MTMR7	16226	17483	15867	16525.3	848.566	54242	57989	64687	58972.7	5291.52	68.8733	72.0539	76.559	72.4954	3.86182	15.2899	13.6902	21.4365	16.8055	4.08952	84.7101	86.3098	83.1945	84.7381	1.55784
8645	KCNK5	12533	11906	13266	12568.3	680.688	73276	71240	77940	74152	3434.83	71.6707	71.8321	74.0769	72.5266	1.34506	21.7162	22.6989	21.1119	21.8424	0.800993	78.2838	77.3011	78.1576	77.9142	0.534691
196403	DTX3	23737	22135	21782	22551.3	1041.88	139772	144583	144889	143081	2870.05	69.672	72.3439	75.6145	72.5435	2.97631	21.3893	26.7672	27.07	25.0755	3.19595	78.6107	73.2328	74.9245	75.5893	2.74992
83886	MPN	14459	15264	15880	15201	712.592	66674	66177	60176	64342.3	3616.7	75.5555	75.0083	67.1252	72.563	4.71719	25.6133	21.9024	19.0636	22.1931	3.28453	74.3867	78.0976	77.8069	76.7637	2.06369
64063	PRSS22	23884	20537	19802	21407.7	2175.83	144396	165153	174082	161210	15230.7	66.5762	74.9817	76.2218	72.5932	5.24769	15.3125	20.395	20.5037	18.7371	2.96625	84.6875	79.605	81.2629	81.8518	2.59192
4850	CNOT4	27368	27274	26368	27003.3	552.219	152221	142923	134899	143348	8668.8	76.0772	71.4877	70.2441	72.603	3.07233	14.2264	14.369	14.1191	14.2382	0.125395	85.7736	85.631	85.7618	85.7221	0.0791534
9942	XYLB	10490	12530	14108	12376	1813.91	53955	59594	63612	59053.7	4851.12	68.486	74.1658	75.2182	72.6233	3.62149	36.64	33.2263	27.906	32.5907	4.40156	63.36	66.7737	67.4093	65.8477	2.17769
5793	PTPRG	14715	15998	16759	15824	1033.05	54686	61312	61281	59093	3816.61	69.4726	76.4262	72.3109	72.7366	3.49632	21.1891	20.4058	16.9208	19.5052	2.27223	78.8109	79.5942	80.4948	79.6333	0.84263
3613	IMPA2	15533	15829	16808	16056.7	667.293	56892	60525	59728	59048.3	1909.48	72.4499	75.3907	70.374	72.7382	2.52076	18.837	20.8078	16.3268	18.6572	2.24594	81.163	79.1922	81.3428	80.566	1.19317
9678	PHF14	25897	24360	26129	25462	961.384	149435	131253	149520	143403	10522	74.6437	65.4685	78.1041	72.7388	6.52964	17.6159	19.4441	16.3238	17.7946	1.56785	82.3841	80.5559	82.2054	81.7151	1.00791
80727	TTYH3	14633	14818	15295	14915.3	341.565	61707	68625	70649	66993.7	4688.9	71.513	73.026	73.9135	72.8175	1.21374	16.5195	16.5769	13.0827	15.393	2.00103	83.4805	83.4231	84.607	83.8368	0.667557
834	CASP1	15719	14877	16062	15552.7	609.759	67443	63902	62391	64578.7	2593.08	76.4717	72.2941	69.7441	72.8366	3.39646	20.8768	22.5558	19.1099	20.8475	1.72312	79.1232	77.4442	79.1525	78.5733	0.977928
11165	NUDT3	12849	13041	14532	13474	921.27	55724	59331	62547	59200.7	3413.37	70.8735	73.8197	73.8899	72.8611	1.72161	28.7747	31.1519	25.7876	28.5714	2.68793	71.2253	68.8481	71.4286	70.5007	1.4348
29933	GPR132	17063	20112	17816	18330.3	1588.24	131714	145358	154372	143815	11407.6	72.9641	71.5391	74.1439	72.8823	1.30432	12.9876	6.65313	11.7147	10.4518	3.35076	87.0124	93.3469	89.5482	89.9691	3.18815
143471	MGC26605	14979	14585	15837	15133.7	640.17	67609	63007	63257	64624.3	2587.82	76.6695	71.2263	70.768	72.8879	3.28294	23.9209	23.3622	20.2397	22.5076	1.98385	76.0791	76.6378	77.4924	76.7364	0.711796
2139	EYA2	14958	14766	16568	15430.7	989.627	53768	62464	61745	59325.7	4826.49	68.2336	77.942	72.8897	73.0218	4.85557	19.9242	25.8767	17.7851	21.1953	4.19293	80.0758	74.1233	78.8047	77.6679	3.13486
9159	PCSK7	13447	15592	17001	15346.7	1789.66	58863	68444	66995	64767.3	5164.37	66.2486	77.713	75.1876	73.0498	6.02377	26.0357	21.3711	16.9924	21.4664	4.52241	73.9643	78.6289	78.5336	77.0423	2.66604
8491	MAP4K3	13563	13979	15637	14393	1097.23	57106	61245	59502	59284.3	2078.07	72.7388	76.3381	70.0921	73.0563	3.13507	26.7679	28.4741	20.4669	25.2363	4.2176	73.2321	71.5259	74.7637	73.1739	1.61969
54704	PPM2C	16806	16924	16733	16821	96.3795	53432	61301	63522	59418.3	5301.92	67.7801	76.4118	75.106	73.0993	4.65259	12.946	16.7342	17.6499	15.7767	2.49385	87.054	83.2658	84.2233	84.8477	1.96977
51255	LOC51255	26626	25831	26829	26428.7	527.453	145155	133310	153658	144041	10219.6	72.4416	66.5295	80.3286	73.0999	6.92309	15.2852	16.4993	14.8608	15.5484	0.850386	84.7148	83.5007	84.4516	84.2224	0.638693
9150	CTDP1	21380	20048	21832	21086.7	927.468	148870	157865	180776	162504	16451	68.7057	71.5819	79.2295	73.1724	5.43921	22.0545	20.8303	14.499	19.128	4.05525	77.9455	79.1697	80.872	79.3291	1.46978
81794	ADAMTS10	10524	11637	12090	11417	805.847	61606	67048	73449	67367.7	5927.97	71.3893	71.2652	76.9848	73.2131	3.26695	34.1955	29.6463	28.6383	30.8267	2.96065	65.8045	70.3537	69.1733	68.4438	2.36068
9414	TJP2	18545	15847	11191	15194.3	3720.19	172490	161552	130975	155006	21517.8	80.9008	77.0261	61.9251	73.284	10.026	15.8566	24.4943	31.9534	24.1014	8.0556	84.1434	75.5057	75.8986	78.5159	4.87755
5655	KLK10	13998	14771	15103	14624	566.977	59312	71438	71761	67503.7	7096.03	68.5803	76.1669	75.1332	73.2935	4.11432	18.4481	17.5184	14.125	16.6972	2.27552	81.5519	82.4816	83.3028	82.4454	0.876022
5698	PSMB9	18331	19077	20002	19136.7	837.096	63156	69287	62493	64978.7	3745.82	71.3638	78.7188	69.8647	73.3158	4.73881	9.63411	7.16341	5.10012	7.29921	2.27004	90.3659	92.8366	92.7008	91.9678	1.38892
1136	CHRNA3	16568	14867	16407	15947.3	939.053	81520	71896	71341	74919	5723.37	80.0835	72.5234	67.5419	73.3829	6.31481	3.52367	8.63028	6.14631	6.10009	2.55362	96.4763	91.3697	93.8999	93.9153	2.55334
63893	UBE2O	15014	13476	15830	14773.3	1195.31	76998	74085	73706	74929.7	1801.23	75.4689	74.8301	69.884	73.3943	3.05678	10.7921	15.864	8.87527	11.8438	3.61111	89.2079	84.136	88.1562	87.1667	2.67684
3777	KCNK3	12539	12827	13925	13097	731.385	74464	80065	69975	74834.7	5055.2	72.883	81.1317	66.1892	73.4013	7.48475	22.0107	20.6886	16.1502	19.6165	3.07384	77.9893	79.3114	80.3835	79.2281	1.19927
5036	PA2G4	25984	24104	22542	24210	1723.45	152932	169962	166067	162987	8923.01	70.639	77.2251	72.6206	73.4949	3.37896	10.8784	9.88481	11.1109	10.6247	0.651245	89.1216	90.1152	89.3753	89.5373	0.516247
8925	HERC1	12905	11990	13621	12838.7	817.521	73152	75477	76543	75057.3	1734.02	71.5442	76.297	72.6935	73.5115	2.47975	19.9608	23.7284	19.1184	20.9359	2.45479	80.0392	76.2716	79.0641	78.4583	1.95546
4751	NEK2	15606	15728	15853	15729	123.503	58769	57250	63025	59681.3	2993.65	74.9832	71.0816	74.4861	73.517	2.12371	19.1957	20.045	20.9306	20.0571	0.867506	80.8043	79.955	79.9429	80.2341	0.49387
1508	CTSB	14514	13902	16634	15016.7	1433.69	62652	63892	69103	65215.7	3423.14	70.7632	72.2822	77.68	73.5751	3.63512	23.7765	26.3107	19.0316	23.0396	3.69508	76.2235	73.6893	76.9604	75.6244	1.71589
3350	HTR1A	18066	15595	15926	16529	1341.33	148453	165363	172485	162100	12343.7	69.1473	75.6755	76.0976	73.6402	3.89661	17.4251	14.6054	12.0995	14.71	2.66434	82.5749	85.3946	85.29	84.4198	1.59864
55258	FLJ10916	25829	24453	25535	25272.3	724.63	148009	144670	143866	145515	2196.96	73.91	72.3888	75.0646	73.7878	1.3421	17.5906	21.2099	17.1898	18.6634	2.2144	82.4094	78.7901	81.3366	80.8454	1.85899
2987	GUK1	14545	13995	14859	14466.3	437.339	59350	57864	62472	59895.3	2351.91	75.7674	71.8895	73.7964	73.8178	1.93906	23.791	26.7429	24.5004	25.0114	1.54088	76.209	73.2571	74.9886	74.8182	1.48331
55503	TRPV6	14439	15591	15780	15270	725.845	65470	65441	72435	67782	4029.64	76.1209	69.4709	75.8725	73.8215	3.7697	18.4974	12.5742	11.1533	14.075	3.89527	81.5026	87.4258	85.925	84.9511	3.07932
25989	DKFZP434C131	13604	14786	15804	14731.3	1101.02	54985	58128	67136	60083	6307	69.8761	72.2368	79.6135	73.9088	5.07943	25.5048	23.9104	22.5306	23.9819	1.48838	74.4952	76.0896	76.0181	75.5343	0.900583
5445	PON2	14247	15629	16596	15490.7	1180.59	57244	60130	62622	59998.7	2691.4	72.925	74.871	73.9835	73.9265	0.974248	24.0653	21.488	17.978	21.1771	3.05552	75.9347	78.512	78.8229	77.7566	1.58538
9022	CLIC3	12135	12656	13018	12603	443.879	77077	76267	73146	75496.7	2075.63	75.5495	77.1295	69.3294	74.0028	4.12364	24.7802	20.5164	20.7988	22.0318	2.38438	75.2198	79.4836	77.9682	77.5572	2.16141
10241	NDP52	29945	29599	29091	29545	429.553	152846	144059	141068	145991	6122.07	76.3988	72.0736	73.5604	74.0109	2.19749	7.79267	8.93713	7.94453	8.22478	0.621569	92.2073	91.0629	91.7752	91.6818	0.577918
151306	GPBAR1	20336	15469	17893	17899.3	2433.51	153624	151149	184586	163120	18631.5	71.6378	68.971	81.6059	74.0716	6.65975	10.6024	13.7942	3.34584	9.24748	5.35433	89.3976	86.2058	90.7525	88.7853	2.33438
123879	DCUN1D3	13192	12891	14888	13657	1076.65	73457	75736	77670	75621	2108.85	71.8554	76.5699	73.8095	74.0783	2.3687	18.7543	19.219	13.6548	17.2094	3.08713	81.2457	80.781	82.7906	81.6058	1.05211
10076	PTPRU	18986	19229	20706	19640.3	930.858	53535	59976	67270	60260.3	6871.91	67.9191	74.6684	79.7806	74.1227	5.94954	4.89018	7.39217	2.39342	4.89192	2.49938	95.1098	92.6078	95.1081	94.2752	1.44402
83931	MGC4796	16709	14241	14790	15246.7	1295.83	164490	143054	162624	156723	11874.1	77.0382	67.9329	77.4798	74.1503	5.38896	21.8789	27.0373	25.2584	24.7249	2.62029	78.1211	72.9627	75.2751	75.453	2.58382
51393	TRPV2	14937	15987	15430	15451.3	525.325	64706	71115	68458	68093	3220.05	75.1853	75.8062	71.5102	74.1673	2.32195	16.0145	11.9774	12.0137	13.3352	2.3204	83.9855	88.0226	86.6648	86.2243	2.05428
23321	TRIM2	31612	27375	28106	29031	2264.9	157079	139086	142785	146317	9502.18	78.5767	69.5086	74.4835	74.1896	4.54118	3.61453	13.6932	10.5022	9.26997	5.15108	96.3855	86.3068	90.73	91.1408	5.05187
23192	ATG4B	16103	13940	14426	14823	1134.83	75991	60685	66581	67752.3	7719.94	89.004	64.1606	69.4513	74.2053	13.0862	12.7276	17.9008	15.9738	15.5341	2.6145	87.2724	82.0992	84.4659	84.6125	2.58973
9520	NPEPPS	15176	13928	16427	15177	1249.5	68466	67080	62270	65938.7	3251.86	77.6906	76.0857	69.6011	74.4591	4.28306	23.4626	27.543	17.8179	22.9412	4.88349	76.5374	72.457	77.0588	75.3511	2.51989
10021	HCN4	12658	13475	14626	13586.3	988.712	77732	75210	75136	76026	1477.9	76.2179	76.0156	71.3001	74.5112	2.78274	22.4843	16.1153	14.3313	17.6436	4.28597	77.5157	83.8847	82.3564	81.2523	3.32495
9033	PKD2L1	13105	11708	12646	12486.3	712.055	79566	73190	75423	76059.7	3235.33	78.0895	73.887	71.5843	74.5203	3.29849	20.7718	24.3088	23.1217	22.7341	1.80008	79.2282	75.6912	77.2659	77.3951	1.77204
8514	KCNAB2	13570	13459	13590	13539.7	70.5715	76280	78256	73528	76021.3	2374.59	74.7362	79.2254	69.7077	74.5564	4.76141	17.6377	16.875	18.4725	17.6618	0.799034	82.3623	83.125	82.3382	82.6085	0.447458
57582	KCNT1	9703	9482	10250	9811.67	395.364	78581	76372	73183	76045.3	2713.79	77.0843	77.2401	69.3661	74.5635	4.50179	37.3859	36.9208	32.6714	35.6594	2.59807	62.6141	63.0792	64.3406	63.3447	0.893348
388591	RNF207	25663	23347	23425	24145	1315.2	154804	154256	161011	156690	3751.83	76.9593	72.1271	74.6464	74.5776	2.41681	17.6237	17.9597	15.8997	17.161	1.10518	82.3763	82.0403	82.839	82.4186	0.400997
11040	PIM2	17532	13706	15372	15536.7	1918.31	160385	150521	182068	164325	16138.3	74.8941	68.6748	80.4597	74.6762	5.89549	20.7457	20.8085	15.4483	19.0008	3.07674	79.2543	79.1915	80.9992	79.815	1.02601
5260	PHKG1	18818	17666	18515	18333	597.176	153746	147155	172337	157746	13058.8	71.8508	69.9489	82.2535	74.6844	6.62367	13.1487	15.9483	10.5284	13.2085	2.71044	86.8513	84.0517	86.7915	85.8982	1.59939
10730	YME1L1	15455	15323	16125	15634.3	430.025	67838	68343	62246	66142.3	3383.76	76.9424	77.5925	69.5727	74.7025	4.45445	22.0825	22.4242	18.8542	21.1203	1.96993	77.9175	77.5758	78.8797	78.1243	0.67612
1362	CPD	13070	13540	14119	13576.3	525.443	60214	70867	75268	68783	7740.35	69.6848	75.5293	78.9801	74.7314	4.69871	22.6476	22.8854	19.5871	21.7067	1.83949	77.3524	77.1146	78.2933	77.5868	0.623328
5470	PPEF2	16243	16367	18585	17065	1317.82	63462	68134	67046	66214	2444.6	71.7284	77.3432	75.2479	74.7731	2.83735	17.5734	18.0983	10.9109	15.5276	4.00671	82.4266	81.9017	84.4724	82.9336	1.3583
10531	PITRM1	14709	15354	16453	15505.3	881.794	63806	66284	68624	66238	2409.33	72.1382	75.136	77.1136	74.796	2.50507	23.5171	21.564	19.5869	21.556	1.96511	76.4829	78.436	78.444	77.7876	1.12991
673	BRAF	12369	13710	14625	13568	1134.68	52966	59666	69853	60828.3	8503.29	67.1512	74.2605	83.0022	74.8046	7.93952	29.0764	28.7388	28.5528	28.7893	0.265478	70.9236	71.2612	71.2107	71.1318	0.182111
3717	JAK2	24412	19970	22015	22132.3	2223.32	161023	162634	173991	165883	7068.07	74.4901	73.8066	76.1809	74.8259	1.22225	15.7174	21.6991	13.4078	16.9415	4.27904	84.2826	78.3009	83.0585	81.8807	3.16004
9820	CUL7	12369	11195	12667	12077	778.231	80848	75585	72965	76466	4014.67	79.3977	76.4108	69.1502	74.9862	5.27021	24.8515	27.8135	22.2664	24.9771	2.77572	75.1485	72.1865	75.0229	74.1193	1.67504
64839	FBXL17	32793	30583	30290	31222	1368.39	164020	149468	130691	148060	16709.1	82.148	74.8635	67.9819	74.9978	7.08398	0.575036	6.88744	4.55479	4.00576	3.19182	99.425	93.1126	95.9942	96.1773	3.16018
1852	DUSP9	25310	21754	22542	23202	1867.61	150109	164818	184665	166531	17341.5	69.2954	74.8254	80.9769	75.0326	5.84351	12.3346	16.6112	12.3895	13.7784	2.45345	87.6654	83.3888	86.2216	85.7586	2.1756
118672	C10ORF89	10897	11280	12373	11516.7	765.932	54526	59945	68443	60971.3	7015.04	69.2566	74.6276	81.2436	75.0426	6.00425	35.5286	38.284	37.4533	37.0886	1.41339	64.4714	61.716	62.9114	63.0329	1.38167
5207	PFKFB1	18997	20258	15313	18189.3	2569.53	155984	175372	144540	158632	15585.6	72.9313	83.8198	68.592	75.1144	7.84508	12.6901	8.29816	20.4404	13.8095	6.14805	87.3099	91.7018	86.1905	88.4007	2.91311
9677	KIAA0377	17156	18094	18676	17975.3	766.917	56638	58950	67505	61031	5724.58	72.1071	73.3184	80.0737	75.1664	4.29278	12.4024	11.5843	10.8099	11.5989	0.796337	87.5976	88.4157	88.4011	88.1381	0.468186
6196	RPS6KA2	21686	20978	21585	21416.3	382.952	161980	146140	168601	158907	11541.5	75.8263	69.4499	80.4174	75.2312	5.50789	3.33636	4.37534	-4.22794	1.16125	4.696	96.6636	95.6247	98.8387	97.0423	1.64017
5349	FXYD3	12715	13477	15155	13782.3	1248.33	71008	78008	81326	76780.7	5267.36	69.3563	78.9641	77.4301	75.2502	5.16155	20.1827	16.7404	13.0857	16.6696	3.54903	79.8173	83.2596	83.3304	82.1358	2.00816
1633	DCK	17845	17862	18636	18114.3	451.857	158218	154496	164337	159017	4968.92	74.01	73.5576	78.3217	75.2964	2.62974	17.0223	16.0355	9.55525	14.2044	4.05637	82.9777	83.9645	85.7956	84.2459	1.4299
486	FXYD2	15223	15775	16067	15688.3	428.623	66016	68584	72784	69128	3416.64	76.7895	72.9803	76.2554	75.3417	2.06243	15.0507	12.4796	9.9132	12.4812	2.56877	84.9493	87.5204	87.5188	86.6628	1.48398
83903	GSG2	17913	16073	15822	16602.7	1141.7	163264	157884	156818	159322	3455.23	76.4463	75.223	74.6263	75.4319	0.927783	17.2769	23.0935	20.2237	20.198	2.90839	82.7231	76.9065	79.802	79.8106	2.90831
653978	LOC653978	21863	21556	20875	21431.3	505.66	146848	159551	169726	158708	11462.3	72.8878	74.6774	78.799	75.4547	3.03126	26.021	23.4487	24.4277	24.6324	1.2983	73.979	76.5513	75.3676	75.2993	1.28749
4988	OPRM1	19664	15411	14454	16509.7	2773.32	163343	165998	168268	165870	2465.01	76.3188	75.975	74.1781	75.4906	1.14959	13.6611	15.4989	18.322	15.8273	2.34776	86.3389	84.5011	84.1727	85.0042	1.16749
25818	KLK5	16208	16317	16958	16494.3	405.229	67935	68417	64177	66843	2321.37	77.0579	77.6808	71.8558	75.5315	3.19848	19.0333	18.3327	16.3831	17.9164	1.37327	80.9667	81.6673	82.0836	81.5725	0.564472
54858	PGPEP1	16725	15067	17639	16477	1303.81	63477	68017	76735	69409.7	6737.82	73.6804	72.3472	80.5892	75.5389	4.42418	7.73644	15.4099	2.74003	8.62881	6.38192	92.2636	84.5901	91.3712	89.4083	4.19648
84447	SYVN1	24993	21624	22936	23184.3	1698.17	156744	149905	169482	158710	9935.52	77.9521	70.0315	78.6827	75.5554	4.79777	19.566	21.8498	18.2544	19.8901	1.8195	80.434	78.1502	80.1099	79.5647	1.23571
251	ALPPL2	13029	13994	15528	14183.7	1260.25	59376	59668	64784	61276	3041.52	75.8025	74.2631	76.68	75.5819	1.22345	30.0936	27.6259	22.8506	26.8567	3.68223	69.9064	72.3741	73.1433	71.8079	1.69109
5030	P2RY4	17950	21034	20408	19797.3	1630.17	117547	159789	172441	149926	28745.5	64.8044	78.8952	83.1054	75.6016	9.58475	8.42457	3.70808	1.66211	4.59825	3.468	91.5754	96.2919	95.4018	94.423	2.50594
5770	PTPN1	13496	14627	15609	14577.3	1057.38	53859	62202	68205	61422	7204.74	68.3564	77.5973	80.9468	75.6335	6.52086	25.3602	26.3055	23.7983	25.1547	1.26614	74.6398	73.6945	74.8453	74.3932	0.613743
11330	CTRC	13790	13385	14450	13875	537.564	70276	65879	64659	66938	2954.45	79.8472	74.6528	72.4257	75.6419	3.80838	29.9427	29.1892	25.856	28.3293	2.17486	70.0573	70.8108	71.6707	70.8462	0.80729
90134	KCNH7	14551	14436	15091	14692.7	349.726	66327	69779	72343	69483	3018.9	77.1703	74.3145	75.7716	75.7522	1.42798	18.2122	18.5786	14.3208	17.0372	2.35958	81.7878	81.4214	82.9628	82.0573	0.805273
90864	SPSB3	26448	27381	27921	27250	745.187	139581	166016	142715	149437	14442.8	69.5737	83.3986	74.4458	75.8061	7.01213	15.0975	16.4295	11.018	14.1817	2.81962	84.9025	83.5705	85.8183	84.7638	1.13034
5476	PPGB	15788	15273	16248	15769.7	487.758	64672	71479	72810	69653.7	4365.28	75.1437	76.2127	76.2839	75.8801	0.638713	12.0981	15.2425	9.0015	12.1141	3.12055	87.9019	84.7575	87.8859	86.8484	1.81084
5652	PRSS8	15677	14702	16697	15692	997.585	69518	67532	64510	67186.7	2521.8	78.9441	76.6249	72.2495	75.9395	3.39953	21.7096	24.6732	17.4844	21.2891	3.61283	78.2904	75.3268	78.7109	77.4427	1.84447
2568	GABRP	13936	13023	14392	13783.7	697.097	79459	74638	78293	77463.3	2515.31	77.9803	75.4128	74.4265	75.9399	1.83457	16.6098	18.2499	16.0761	16.9786	1.13285	83.3902	81.7501	83.0214	82.7206	0.860443
7272	TTK	17245	14284	15804	15777.7	1480.68	155270	163597	182307	167058	13846.8	72.4306	74.8425	80.5685	75.9472	4.1799	21.0049	20.1326	13.3744	18.1706	4.17651	78.9951	79.8674	81.8294	80.2306	1.45162
135892	TRIM50A	17792	16560	16680	17010.7	679.309	159482	151272	161852	157535	5552.14	76.6977	74.5104	76.6956	75.9679	1.26221	17.3337	19.2237	17.64	18.0658	1.0144	82.6663	80.7763	81.9342	81.7923	0.952966
80975	TMPRSS5	21167	20126	18446	19913	1372.95	159973	171752	173375	168367	7314.28	73.9903	78.0601	75.9042	75.9849	2.0361	24.2688	22.4813	24.7448	23.8316	1.19337	75.7312	77.5187	76.1684	76.4727	0.931815
170692	ADAMTS18	11743	12975	12781	12499.7	662.433	64388	70242	74676	69768.7	5160.31	74.7959	74.8315	78.3307	75.986	2.0306	30.2924	25.1434	25.8491	27.095	2.79143	69.7076	74.8566	72.905	72.4898	2.59949
55884	WSB2	30841	28701	28111	29217.7	1436.47	157574	148052	144088	149905	6931.26	78.8314	74.1331	75.1839	76.0495	2.46583	5.67586	11.4165	10.6009	9.2311	3.10581	94.3241	88.5835	90.7689	91.2255	2.89743
342897	LOC342897	26769	25172	24945	25628.7	994.059	148052	156510	145226	149929	5871.58	73.9322	78.4956	75.7957	76.0745	2.29446	15.304	21.1938	18.9489	18.4822	2.97253	84.696	78.8062	81.5178	81.6733	2.94801
2932	GSK3B	15980	17596	18110	17228.7	1111.5	56659	62150	66365	61724.7	4866.96	72.1355	77.5289	78.6519	76.1054	3.48361	17.024	14.2653	12.8989	14.7294	2.10133	82.976	85.7347	85.2706	84.6604	1.47708
221188	GPR114	18000	18016	20151	18722.3	1237.29	125288	153212	173954	150818	24421.2	69.2629	75.5426	83.8558	76.2204	7.31999	8.79639	14.9574	2.76724	8.84036	6.09522	91.2036	85.0426	91.1596	89.1353	3.54446
85366	MYLK2	20025	16254	17886	18055	1891.17	162352	161697	178614	167554	9583.55	75.8415	73.9463	78.8875	76.2251	2.49283	12.3622	11.4617	3.23439	9.01941	5.03017	87.6378	88.5383	90.9806	89.0523	1.72962
5518	PPP2R1A	15829	16413	16986	16409.3	578.509	58349	60837	66210	61798.7	4017.76	74.4164	75.8013	78.4585	76.2254	2.05418	18.1576	18.6471	17.4178	18.0742	0.618889	81.8424	81.3529	81.9258	81.707	0.309527
9718	ECE2	13871	13439	13861	13723.7	246.579	67054	63563	79180	69932.3	8196.72	78.0605	67.3741	83.2711	76.2352	8.10419	21.6228	20.8186	21.9836	21.475	0.596392	78.3772	79.1814	78.525	78.6946	0.428056
57099	AVEN	13939	13041	14148	13709.3	588.152	76327	75826	81292	77815	3021.57	74.7842	76.6647	77.3964	76.2818	1.34758	15.929	18.4762	17.8786	17.4279	1.33204	84.071	81.5238	82.5721	82.7223	1.28021
157855	KCNU1	13219	12873	12971	13021	178.337	76295	81852	74988	77711.7	3644.7	74.7515	83.0148	71.1536	76.3066	6.08163	19.3606	20.9197	21.5595	20.6133	1.13102	80.6394	79.0803	79.3867	79.7021	0.826018
3636	INPPL1	15736	14508	14682	14975.3	664.477	68836	68003	65937	67592	1492.56	78.1315	77.1869	73.9367	76.4184	2.20047	21.2518	25.626	25.5082	24.1287	2.49216	78.7482	74.374	75.8713	76.3312	2.2231
643904	LOC643904	29640	25913	28659	28070.7	1931.9	172949	135337	143644	150643	19758.8	86.7421	67.575	74.9453	76.4208	9.66838	9.71511	16.5559	9.14332	11.8048	4.12449	90.2849	83.4441	88.1952	87.3081	3.5056
5624	PROC	16895	16374	16336	16535	312.348	66370	71247	72710	70109	3319.67	77.2229	75.9536	76.1742	76.4503	0.678193	7.33618	10.2537	8.60768	8.73253	1.46278	92.6638	89.7463	91.2675	91.2258	1.45923
27094	KCNMB3	10942	10067	11684	10897.7	809.411	78174	75940	79849	77987.7	1961.15	76.669	76.7849	75.9674	76.4738	0.442315	31.0509	33.7086	29.0955	31.285	2.31541	68.9491	66.2914	68.715	67.9852	1.47147
43847	KLK14	14266	14703	14816	14595	290.47	69444	67830	65768	67680.7	1842.54	78.8559	76.9805	73.7369	76.5244	2.58981	27.5207	24.7877	24.9231	25.7438	1.54031	72.4793	75.2123	74.2562	73.9826	1.38689
58190	CTDSP1	12084	13141	14547	13257.3	1235.61	54990	63306	68103	62133	6634.73	69.8829	79.0499	80.8195	76.5841	5.8705	31.3075	32.8848	28.1252	30.7725	2.42447	68.6925	67.1152	69.2275	68.3451	1.09815
8975	USP13	18741	18461	19933	19045	781.67	69177	65386	68820	67794.3	2093.3	78.5378	74.0646	77.3454	76.6493	2.31641	8.95331	9.18401	5.87825	8.00519	1.84559	91.0467	90.816	91.9948	91.2858	0.624737
79876	UBE1DC1	13739	12252	13743	13244.7	859.677	79284	77218	77974	78158.7	1045.31	77.8017	78.1316	74.1106	76.6813	2.2324	17.5054	22.8926	18.9723	19.7901	2.78514	82.4946	77.1074	80.2099	79.9373	2.70391
83795	KCNK16	15379	14793	16628	15600	937.25	77003	77607	80079	78229.7	1629.79	75.474	78.5415	76.1952	76.7369	1.6039	9.05688	9.73915	5.94322	8.24642	2.02359	90.9431	90.2609	91.7536	90.9859	0.747282
10739	RFPL2	31576	29046	30608	30410	1276.57	157252	147708	148766	151242	5231.63	78.6657	73.9557	77.6988	76.7734	2.48763	3.69729	10.5017	4.35113	6.18338	3.75405	96.3027	89.4983	93.8166	93.2059	3.44308
23609	MKRN2	24618	22958	21446	23007.3	1586.58	148125	172070	164223	161473	12207.1	73.5413	80.7069	76.1768	76.8084	3.6243	19.4149	21.2259	21.9389	20.8599	1.3012	80.5851	78.7741	79.1401	79.4997	0.95758
9960	USP3	16303	15780	15292	15791.7	505.601	69845	70219	71147	70403.7	670.356	81.4781	74.8058	74.4597	76.9146	3.95596	10.5922	12.717	13.1794	12.1628	1.37976	89.4078	87.283	87.8372	88.176	1.1022
114971	PTPMT1	15792	14098	15838	15242.7	991.577	71118	65678	67430	68075.3	2776.82	80.8505	74.413	75.7019	76.9885	3.40613	21.7488	26.2678	21.6508	23.2224	2.6378	78.2512	73.7322	76.7776	76.2537	2.3046
10893	MMP24	25143	21157	20049	22116.3	2679.08	168524	167378	175569	170490	4435.42	78.0603	76.0197	76.8899	76.99	1.024	14.3631	18.7769	19.8376	17.6592	2.90335	85.6369	81.2231	82.3408	83.0669	2.29473
140738	PR1	26635	24100	23268	24667.7	1753.81	162442	168502	181223	170722	9585.35	75.1655	76.544	79.4304	77.0466	2.1764	9.77151	9.79763	9.76993	9.77969	0.0155568	90.2285	90.2024	90.2203	90.2171	0.0133607
9263	STK17A	25213	20382	22613	22736	2417.85	172536	159968	179514	170673	9905.33	79.9699	72.5629	78.6625	77.0651	3.95342	14.5545	20.1725	11.7994	15.5088	4.26735	85.4455	79.8275	84.4912	83.2547	3.00617
132160	FLJ32332	19876	18026	18376	18759.3	982.768	157356	176369	178633	170786	11685.7	72.7447	80.2139	78.2666	77.0751	3.87455	27.2793	29.9198	25.7497	27.6496	2.10956	72.7207	70.0802	72.3504	71.7171	1.42965
5650	KLK7	15021	14814	15369	15068	280.469	66170	70752	67535	68152.3	2352.55	74.9549	80.4666	75.8261	77.0826	2.96289	23.236	25.4275	23.5061	24.0565	1.19492	76.764	74.5725	75.9435	75.76	1.10717
79258	MELL1	11759	12880	13248	12629	775.584	64256	72528	75526	70770	5837.05	74.6343	77.3839	79.2631	77.0938	2.32798	30.1523	26.4653	23.9374	26.8517	3.12537	69.8477	73.5347	73.1483	72.1769	2.02636
729974	LOC729974	26580	25442	25026	25682.7	804.468	156372	152424	147121	151972	4642.01	78.213	76.3881	76.8144	77.1385	0.954598	16.6594	19.9373	18.9732	18.5233	1.68465	83.3406	80.0627	81.4767	81.6267	1.64411
22843	PPM1E	13949	13775	15296	14340	832.479	58986	61226	67308	62506.7	4306.27	75.2761	76.3131	79.828	77.1391	2.3857	26.1208	29.2279	24.7467	26.6985	2.29579	73.8792	70.7721	73.3015	72.6509	1.65257
151636	DTX3L	29519	30565	29820	29968	538.477	145392	162839	148063	152098	9397.36	72.5636	81.76	77.3208	77.2148	4.59914	8.41737	7.52192	6.41763	7.45231	1.00169	91.5826	92.4781	92.5477	92.2028	0.538212
1144	CHRND	14411	13432	13885	13909.3	489.953	79800	80568	75556	78641.3	2699.43	78.3283	81.6618	71.716	77.2354	5.06214	14.2557	17.5573	17.7139	16.509	1.95291	85.7443	82.4427	83.491	83.8927	1.68701
79585	CORO7	15357	16775	16748	16293.3	811.001	61720	79049	64065	68278	9401.36	69.6528	90.3655	71.7234	77.2472	11.4079	20.3386	19.1575	17.1419	18.8793	1.61641	79.6614	80.8425	81.1207	80.5415	0.774801
55450	CAMKIINALPHA	19720	15313	17717	17583.3	2206.54	167676	163902	177489	169689	7013.61	78.4057	74.9864	78.3754	77.2558	1.96545	13.7994	15.6721	3.99715	11.1562	6.27026	86.2006	84.3279	88.8438	86.4574	2.26889
84678	FBXL10	27466	25868	25164	26166	1179.58	165776	153596	137740	152371	14058.1	83.0515	76.9926	71.7714	77.2718	5.64523	15.2815	19.0172	17.3687	17.2224	1.87214	84.7185	80.9828	82.7776	82.8263	1.86833
54476	TRIAD3	30211	27262	27489	28320.7	1641.01	151232	173302	162576	162370	11036.4	75.1313	81.3003	75.3921	77.2746	3.48883	5.63485	8.61783	4.37274	6.20847	2.1799	94.3652	91.3822	93.7915	93.1796	1.58284
55283	MCOLN3	14336	13966	15296	14532.7	686.464	65860	70717	76094	70890.3	5119.2	76.5984	75.3619	79.8861	77.2821	2.33832	19.073	20.9506	14.1398	18.0545	3.51776	80.927	79.0494	81.9455	80.6406	1.46914
170690	ADAMTS16	15902	16008	17005	16305	608.53	67136	72171	65670	68325.7	3409.87	76.1059	82.1596	73.621	77.2955	4.39183	20.0159	20.7864	16.6383	19.1469	2.20633	79.9841	79.2136	80.8531	80.017	0.820251
130367	SGPP2	15790	16622	17806	16739.3	1013.11	57926	61740	68308	62658	5251.53	73.8455	76.9894	81.0752	77.3034	3.62508	18.166	18.0925	14.5935	16.9507	2.04167	81.834	81.9075	83.0493	82.2636	0.681438
85027	NID67	14451	13044	14460	13985	814.942	85872	78140	72242	78751.3	6835.53	84.5246	79.1032	68.4342	77.354	8.18657	15.2144	19.0639	14.4396	16.2393	2.47664	84.7856	80.9361	83.7607	83.1608	1.99361
53373	TPCN1	28913	23812	24138	25621	2855.61	159408	173265	181692	171455	11251.7	73.7214	78.7659	79.6411	77.3761	3.1952	3.53863	10.9485	6.84913	7.11208	3.71191	96.4614	89.0515	92.8879	92.8003	3.7057
9311	ACCN3	11929	11743	12508	12060	398.97	76749	80449	79284	78827.3	1891.8	75.2148	81.5364	75.4079	77.3864	3.59531	25.7235	26.6624	25.0354	25.8071	0.816704	74.2765	73.3376	74.1929	73.9357	0.519635
162494	RHBDL4	13726	13553	13712	13663.7	96.0954	68984	71737	71953	70891.3	1655.33	80.4238	76.5007	75.3438	77.4228	2.66256	23.0012	23.1032	20.5689	22.2244	1.43467	76.9988	76.8968	77.7756	77.2237	0.480635
124923	FLJ25006	24743	22590	22876	23403	1169.25	163626	173168	177812	171535	7232.55	75.729	78.7207	77.8978	77.4492	1.54545	15.0701	14.8782	10.8278	13.592	2.39582	84.9299	85.1218	86.408	85.4866	0.803713
23621	BACE1	12100	12041	12776	12305.7	408.387	68672	70497	66383	68517.3	2061.36	77.9361	80.1624	74.464	77.5208	2.8718	36.1623	37.035	32.9131	35.3702	2.17215	63.8377	62.965	64.6298	63.8108	0.832761
23087	TRIM35	30198	29868	29299	29788.3	454.764	145176	153620	158836	152544	6893.27	72.4524	77.005	83.1122	77.5232	5.34876	6.73808	8.85558	8.39434	7.996	1.11353	93.2619	91.1444	92.004	92.1368	1.06498
89910	UBE3B	14134	12752	14226	13704	825.738	86925	70873	79614	79137.3	8036.61	85.5991	71.4454	75.7347	77.5931	7.25757	17.1198	18.5758	17.116	17.6039	0.841698	82.8802	81.4242	82.3961	82.2335	0.741481
1609	DGKQ	20319	15970	17507	17932	2205.43	168279	162009	181083	170457	9721.74	78.6961	74.0935	80.0113	77.6003	3.10739	11.7257	12.67	5.12073	9.83881	4.11317	88.2743	87.33	90.1612	88.5885	1.4415
5604	MAP2K1	11730	13385	15306	13473.7	1789.65	57927	58243	72800	62990	8497.18	73.8468	72.3881	86.6778	77.6376	7.86294	34.4865	29.2448	26.7834	30.1716	3.93425	65.5135	70.7552	69.8284	68.699	2.79739
3932	LCK	26576	22563	23380	24173	2120.77	171020	168775	176226	172007	3822.3	79.2483	76.6714	77.1851	77.7016	1.36391	10.4608	14.5676	9.10785	11.3787	2.84325	89.5392	85.4324	88.6213	87.8643	2.15549
51763	SKIP	13264	13558	14559	13793.7	678.904	69228	68936	68022	68728.7	629.166	78.5986	78.3	76.4019	77.7668	1.19146	31.5966	29.9106	26.8171	29.4414	2.42408	68.4034	70.0894	70.5586	69.6838	1.1334
824	CAPN2	15119	15677	16352	15716	617.424	70251	70624	65345	68740	2946.07	79.8175	80.3139	73.2367	77.7894	3.9505	24.3443	21.6848	18.9683	21.6658	2.68805	75.6557	78.3152	78.3342	77.435	1.541
3752	KCND3	13788	12671	13325	13261.3	561.215	82415	74908	80680	79334.3	3930.25	80.9968	75.6974	76.7904	77.8282	2.798	17.9813	20.0598	21.5781	19.8731	1.80566	82.0187	79.9402	80.1269	80.6953	1.14992
1215	CMA1	15516	15632	15979	15709	240.913	67416	68414	70537	68789	1593.94	76.4396	77.6772	79.3755	77.8307	1.47396	21.7088	21.2059	22.0664	21.6604	0.432288	78.2912	78.7941	78.3396	78.475	0.277446
9407	HAT	26058	22595	21112	23255	2538.19	162622	169286	185557	172488	11798.1	75.2512	76.9098	81.3777	77.8462	3.16879	11.3629	14.5359	17.4148	14.4379	3.02714	88.6371	85.4641	85.5621	86.5544	1.80431
5128	PCTK2	16106	17597	18551	17418	1232.29	61464	62153	65355	62990.7	2076.35	78.6206	77.5328	77.3922	77.8485	0.672322	18.0041	14.266	10.9897	14.4199	3.50975	81.9959	85.734	85.5801	84.4366	2.11515
80332	ADAM33	23367	20577	18041	20661.7	2664.01	170856	177328	168637	172274	4515.61	79.1703	80.6613	73.7753	77.869	3.62275	19.7134	21.7786	25.3049	22.2656	2.82741	80.2866	78.2214	77.7344	78.7475	1.35499
64174	DPEP2	14364	15534	17227	15708.3	1439.44	62927	75125	68410	68820.7	6109.36	71.0909	85.6839	76.8606	77.8785	7.34957	24.4553	23.8201	16.525	21.6001	4.40663	75.5447	76.1799	78.3999	76.7081	1.49908
207	AKT1	16886	15561	13549	15332	1680.24	168581	183882	160345	170936	11943.9	78.8415	84.4106	70.5717	77.9413	6.96324	24.1255	16.4601	21.2421	20.6092	3.87171	75.8745	83.5399	79.3908	79.6017	3.83707
701	BUB1B	23709	20964	20876	21849.7	1610.83	170952	165656	181327	172645	7971.5	79.216	75.2164	79.4771	77.9698	2.38812	18.695	19.105	17.7234	18.5078	0.709552	81.305	80.895	81.4922	81.2308	0.30544
84971	ATG4D	15919	15909	17858	16562	1122.38	71768	67384	67554	68902	2483.48	81.625	76.4484	75.8485	77.974	3.17606	21.3857	19.7237	13.8044	18.3046	3.98489	78.6143	80.2763	81.6954	80.1953	1.54216
2866	GPR42	17438	15286	16667	16463.7	1090.31	160470	176668	176718	171285	9366.39	74.9351	81.0079	78.0245	77.9891	3.03657	21.0567	17.0927	8.89479	15.6814	6.20259	78.9433	82.9073	84.3186	82.0564	2.78688
206338	FLJ90650	14306	14190	16421	14972.3	1255.92	68222	67995	70609	68942	1448.12	77.3999	77.1773	79.4606	78.0126	1.25891	26.8578	26.9349	20.3419	24.7115	3.78439	73.1422	73.0651	75.2885	73.8319	1.26199
51230	PHF20	19039	17842	18309	18396.7	603.296	165129	155959	163974	161687	4994.38	79.4916	76.8894	77.731	78.0373	1.3279	13.0366	14.6859	11.1155	12.946	1.7869	86.9634	85.3141	87.054	86.4438	0.9794
7201	TRHR	16970	19165	19045	18393.3	1234.1	121800	160291	181958	154683	30468.6	67.254	79.1511	87.8254	78.0768	10.3277	12.3075	11.1603	8.07994	10.5159	2.1862	87.6925	88.8397	89.4841	88.6721	0.907465
64750	SMURF2	14161	13785	15483	14476.3	891.839	76649	75255	87127	79677	6489.43	75.1128	76.063	83.1748	78.1169	4.40602	14.8723	14.528	12.3099	13.9034	1.39074	85.1277	85.472	86.0966	85.5654	0.491169
6865	TACR2	19402	19831	19624	19619	214.544	139148	156678	165823	153883	13555.4	77.2459	77.3094	79.8231	78.1261	1.46998	3.93954	8.27211	4.86921	5.69362	2.2809	96.0605	91.7279	94.3064	94.0316	2.17932
57657	HCN3	13829	12342	14770	13647	1224.19	82592	78001	78158	79583.7	2606.48	81.1774	78.9567	74.2928	78.1423	3.51381	17.859	22.6606	14.2642	18.2613	4.21261	82.141	77.3394	81.7387	80.4064	2.66366
22893	BAHD1	25601	25782	24952	25445	436.437	154438	153694	153390	153841	539.175	77.2179	77.0432	80.1845	78.1485	1.7654	18.9184	19.2608	19.966	19.3817	0.534151	81.0816	80.7392	80.6183	80.813	0.240327
140609	NEK7	13603	16232	17368	15734.3	1931.21	56237	61940	72006	63394.3	7984.46	71.5659	77.2526	85.6875	78.1686	7.10522	26.1216	19.6994	17.3946	21.0718	4.52248	73.8784	80.3006	78.9282	77.7024	3.38199
26251	KCNG2	16793	16912	16844	16849.7	59.702	66167	74166	74678	71670.3	4772.9	76.9744	79.2128	78.3329	78.1734	1.12773	7.77441	8.15892	6.4233	7.45221	0.91157	92.2256	91.8411	92.5478	92.2048	0.353814
9097	USP14	15463	15014	14889	15122	301.856	69904	71780	73059	71581	1586.89	81.5504	76.5488	76.557	78.2187	2.88531	14.7606	16.5345	15.388	15.561	0.899532	85.2394	83.4655	84.439	84.3813	0.888362
5781	PTPN11	14605	14905	16108	15206	795.426	60250	62687	67005	63314	3420.87	76.9821	78.2354	79.4501	78.2225	1.23404	23.9414	25.3483	21.2926	23.5274	2.05928	76.0586	74.6517	76.4726	75.7276	0.954467
5949	RBP3	16259	16472	17439	16723.3	628.869	74611	69056	63642	69103	5484.65	85.0124	78.4432	71.2232	78.2263	6.89715	20.743	17.885	14.5295	17.7192	3.11006	79.257	82.115	82.2808	81.2176	1.69995
200959	GABRR3	13312	11161	13882	12785	1435.01	74042	67977	72388	71469	3135.2	86.6174	72.3025	75.821	78.247	7.45945	26.938	32.1023	19.9409	26.3271	6.10367	73.062	67.8977	73.6729	71.5442	3.17271
3741	KCNA5	14395	13905	14805	14368.3	450.592	77970	76787	84538	79765	4175.65	76.4608	77.6774	80.6109	78.2497	2.13344	13.9923	14.215	15.3161	14.5078	0.708795	86.0077	85.785	85.4922	85.7616	0.258527
84259	DCUN1D5	14782	14357	16394	15177.7	1074.6	76337	81414	81602	79784.3	2986.96	74.7944	82.5533	77.7034	78.3504	3.9197	11.8175	12.6307	7.14871	10.5323	2.95834	88.1825	87.3693	89.4677	88.3398	1.05799
340371	NRBP2	21562	19141	14700	18467.7	3480.2	183042	166274	146835	165384	18119.9	85.9955	79.3474	69.7199	78.3543	8.18311	4.29978	12.2195	23.0076	13.1756	9.39048	95.7002	87.7805	86.8244	90.1017	4.87197
26001	RNF167	15520	15667	14790	15325.7	469.687	72224	70988	64476	69229.3	4162.64	82.1683	80.7482	72.2093	78.3753	5.38689	23.2536	21.8828	24.479	23.2051	1.29877	76.7464	78.1172	76.7949	77.2195	0.777843
3240	HP	16515	16369	17807	16897	791.457	63114	73762	79115	71997	8145.21	73.2359	78.7618	83.1998	78.3992	4.99184	8.64184	10.6328	1.9136	7.06276	4.56907	91.3582	89.3672	92.9372	91.2209	1.789
10072	DPP3	24137	21438	20493	22022.7	1891.05	172031	172062	176439	173511	2536.06	79.7295	78.2047	77.2809	78.405	1.23657	17.6202	18.3781	18.5474	18.1819	0.493745	82.3798	81.6219	81.8181	81.9399	0.393357
117283	IHPK3	26438	22700	23882	24340	1910.62	169009	168493	183416	173639	8470.77	78.2912	76.5398	80.4157	78.4156	1.94093	10.7259	14.0833	7.80032	10.8698	3.14397	89.2741	85.9167	89.1302	88.107	1.89823
715	C1R	12104	12241	13077	12474	526.687	69487	70818	75172	71825.7	2973.44	81.0398	75.4746	78.8748	78.4631	2.80532	31.1193	28.6804	24.6089	28.1362	3.28911	68.8807	71.3196	71.8638	70.6881	1.58867
5527	PPP2R5C	16328	15925	17122	16458.3	609.05	72094	69307	66546	69315.7	2774.01	82.0134	78.7426	74.6567	78.4709	3.68585	19.7652	20.2369	16.4245	18.8089	2.07835	80.2348	79.7631	81.1911	80.3964	0.727585
5586	PRKCL2	19223	15522	16848	17197.7	1875.11	171236	162705	183364	172435	10381.6	80.1202	74.4218	81.0496	78.5305	3.58853	15.9439	14.6611	8.34811	12.9844	4.06603	84.0561	85.3389	87.0156	85.4702	1.48414
26054	SENP6	23850	20731	19976	21519	2053.7	163370	174650	183788	173936	10227.7	75.6072	79.412	80.5828	78.534	2.60144	17.4653	20.9648	21.0321	19.8207	2.04017	82.5347	79.0352	80.1793	80.5831	1.78436
142689	ASB12	27948	27861	28307	28038.7	236.42	154286	172090	138296	154891	16905.1	77.1397	86.5315	72.0703	78.5805	7.3375	12.9595	15.6622	9.72948	12.7837	2.97026	87.0405	84.3378	87.2163	86.1982	1.61356
79726	WDR59	19817	18837	19129	19261	503.158	167264	165375	155362	162667	6396.43	80.548	81.6687	73.5289	78.5818	4.41173	10.0685	11.4336	7.27936	9.59382	2.11741	89.9315	88.5664	90.4062	89.6347	0.955134
2203	FBP1	16766	16014	18707	17162.3	1389.56	60521	63032	67226	63593	3387.52	77.3479	78.6894	79.7257	78.5877	1.19219	14.9281	21.0101	10.6832	15.5405	5.19057	85.0719	78.9899	84.4595	82.8404	3.34866
5795	PTPRJ	14194	14881	16618	15231	1249.33	56074	63410	71661	63715	7797.97	71.3459	79.1867	85.2572	78.5966	6.97439	23.7582	25.8149	20.547	23.3733	2.65495	76.2418	74.1851	76.6267	75.6845	1.3127
1514	CTSL	22939	20829	20641	21469.7	1275.95	169201	171778	181088	174022	6253.24	78.3826	78.0723	79.3697	78.6082	0.677507	20.693	20.2988	18.4931	19.8283	1.17297	79.307	79.7012	80.1717	79.7266	0.432904
7419	VDAC3	14319	14405	17341	15355	1720.46	73722	80141	86479	80114	6378.54	72.1258	81.2118	82.5331	78.6236	5.66586	13.5597	12.1818	2.80613	9.51585	5.85149	86.4403	87.8182	90.4841	88.2476	2.05581
54433	NOLA1	13515	12487	13510	13170.7	592.078	81831	80637	77602	80023.3	2180.26	80.4008	81.7345	73.7422	78.6258	4.2816	19.2962	22.7222	19.9104	20.6429	1.82669	80.7038	77.2778	79.3571	79.1129	1.726
9562	MINPP1	15458	16862	18818	17046	1687.54	58144	62347	70614	63701.7	6344.41	74.1397	77.7881	83.9513	78.6264	4.95924	19.5729	17.269	10.7458	15.8625	4.57853	80.4271	82.731	84.1375	82.4319	1.87318
22954	TRIM32	26117	22374	22128	23539.7	2235.42	158678	166310	170230	165073	5874.56	78.9418	77.9327	79.0391	78.6379	0.612611	16.8146	22.2108	20.7082	19.9112	2.78501	83.1854	77.7892	80.0888	80.3545	2.70791
55182	C1orf164	31646	28488	29583	29905.7	1603.54	157429	161713	145617	154920	8336.24	78.7568	81.1792	76.0059	78.6473	2.5884	3.54406	13.0699	6.91654	7.84348	4.83008	96.4559	86.9301	92.1565	91.8475	4.77041
25930	PTPN23	16129	16619	18070	16939.3	1009.37	60905	63049	66965	63639.7	3072.88	77.8661	78.7117	79.4002	78.6594	0.768374	17.7535	18.4973	13.1804	16.4771	2.87908	82.2465	81.5027	83.5229	82.4241	1.02174
84618	NT5C1A	14651	15700	16121	15490.7	757.027	60778	62854	67396	63676	3384.71	77.6947	78.4552	79.9378	78.6959	1.14072	23.93	22.2028	21.3434	22.4921	1.31733	76.07	77.7972	77.5079	77.1251	0.925055
2897	GRIK1	14605	15071	16419	15365	942.059	77757	81698	80974	80143	2097.81	76.2434	82.8525	77.0815	78.7258	3.59832	12.9614	8.78237	7.01442	9.58606	3.05386	87.0386	91.2176	90.4139	89.5567	2.21747
26234	FBXL5	26033	25148	26870	26017	861.111	151447	160707	152969	155041	4965.56	75.679	80.6604	79.9582	78.7658	2.69628	17.4818	21.859	14.7123	18.0177	3.60333	82.5182	78.141	81.9823	80.8805	2.38752
254170	FBXO33	26011	26135	26803	26316.3	426.002	147578	161664	155901	155048	7081.67	73.6883	81.154	81.5344	78.7922	4.42423	17.0957	19.3146	15.1654	17.1919	2.07629	82.9043	80.6854	82.8081	82.1326	1.25426
54894	RNF43	25668	23929	21002	23533	2358.07	162788	173704	159329	165274	7502.94	81.045	81.4939	73.8449	78.7946	4.29245	18.5593	18.5806	22.5227	19.8875	2.28214	81.4407	81.4194	80.1125	80.9908	0.760778
5732	PTGER2	18496	20256	19712	19488	901.128	132162	162262	172675	155700	21038.6	73.2221	80.1558	83.2214	78.8665	5.12282	7.32221	6.8934	4.74362	6.31975	1.3817	92.6778	93.1066	93.6803	93.1549	0.502975
225689	ERK8	21210	16900	17920	18676.7	2252.43	162856	167994	189060	173303	13885.4	76.0842	76.9165	83.6424	78.881	4.14439	8.2171	8.99923	3.26205	6.82613	3.11125	91.7829	91.0008	93.1739	91.9858	1.10067
59285	CACNG6	13128	13719	15396	14081	1176.54	80918	77560	82656	80378	2590.56	79.4692	78.492	78.7472	78.9028	0.506816	21.0593	15.3844	12.1271	16.1903	4.52033	78.9407	84.6156	83.8097	82.4553	3.07033
669	BPGM	14353	15253	16244	15283.3	945.865	70140	71699	67315	69718	2222.26	79.6852	81.5965	75.566	78.9492	3.08189	27.4914	23.9078	20.025	23.808	3.73421	72.5086	76.0922	76.192	74.9309	2.09839
6336	SCN10A	13560	12418	13966	13314.7	802.632	80280	82245	78744	80423	1754.88	78.8181	83.429	74.8731	79.0401	4.28223	18.6799	23.527	18.1193	20.1087	2.97353	81.3201	76.473	79.8913	79.2281	2.49066
2555	GABRA2	14809	15016	15042	14955.7	127.681	67642	74529	75216	72462.3	4188.64	78.7805	79.6182	78.923	79.1072	0.448167	17.4105	17.1975	15.1532	16.5871	1.24632	82.5895	82.8025	83.4129	82.935	0.427398
84844	PHF5A	23195	24045	22397	23212.3	824.137	154678	162106	150637	155807	5817.26	77.3414	81.3819	78.7046	79.1426	2.0556	25.1359	24.9843	26.5234	25.5479	0.84826	74.8641	75.0157	74.4521	74.7773	0.291655
26270	FBXO6	23879	23933	24074	23962	100.683	160574	162444	144851	155956	9662.84	80.3749	81.5563	75.5941	79.1751	3.15698	24.2732	25.364	21.0908	23.576	2.2203	75.7268	74.636	76.424	75.5956	0.90119
5525	PPP2R5A	17660	16584	18427	17557	925.807	71987	68597	69221	69935	1804.26	81.8859	77.8956	77.8195	79.2003	2.3261	14.0025	17.2928	11.9064	14.4006	2.71519	85.9975	82.7072	85.5994	84.768	1.79582
93979	CPA5	16682	16675	19065	17474	1377.85	73240	69281	67279	69933.3	3033.57	83.3789	78.7116	75.5234	79.2046	3.95087	18.5101	17.1591	9.13833	14.9359	5.06604	81.4899	82.8409	85.0641	83.1316	1.80478
2862	MLNR	25612	23260	21352	23408	2133.85	169302	172587	184135	175341	7790.65	78.4306	78.4497	80.7388	79.2063	1.32714	13.0979	12.7088	16.39	14.0656	2.02236	86.9021	87.2912	85.9344	86.7092	0.698625
6650	SOLH	24217	21774	21309	22433.3	1562.1	165589	177513	183082	175395	8936.82	76.6634	80.7476	80.2656	79.2255	2.23196	16.7126	17.926	16.4545	17.031	0.785732	83.2874	82.074	82.969	82.7768	0.629096
1847	DUSP5	25763	22826	23626	24071.7	1518.37	168638	172644	185048	175443	8555.65	78.1146	78.4762	81.149	79.2466	1.6574	12.6546	14.0472	8.76409	11.822	2.73822	87.3454	85.9528	88.178	87.1587	1.12433
41	ACCN2	12304	12109	13976	12796.3	1026.26	78262	80113	83805	80726.7	2821.99	76.7588	81.1823	79.8851	79.2754	2.27391	24.4093	24.5982	19.2523	22.7533	3.03341	75.5907	75.4018	77.2467	76.0797	1.01505
60598	KCNK15	15030	15110	16754	15631.3	973.08	81819	76447	84101	80789	3929.58	80.3886	77.3191	80.1782	79.2953	1.71464	11.4152	7.96387	5.61247	8.33051	2.91868	88.5848	92.0361	91.6695	90.7635	1.89566
57154	SMURF1	15098	14299	15768	15055	735.443	80061	79296	82927	80761.3	1914.13	78.5946	80.3214	79.0156	79.3105	0.900368	10.8461	12.6105	10.351	11.2692	1.18765	89.1539	87.3895	88.7308	88.4248	0.921154
10299	39146	26406	26778	27426	26870	516.186	159186	150234	158718	156046	5038.78	79.6608	75.2586	83.0488	79.3227	3.9061	17.4457	16.3311	13.7031	15.8266	1.92166	82.5543	83.6689	84.1734	83.4655	0.828483
774	CACNA1B	13817	14481	15169	14489	676.036	72073	71505	74096	72558	1361.89	84.2064	76.2417	77.6945	79.3809	4.24168	23.5778	18.8317	14.2958	18.9018	4.64139	76.4222	81.1683	81.0982	79.5629	2.72015
23581	CASP14	14820	16066	15829	15571.7	661.66	72947	67829	69700	70158.7	2589.65	83.0297	76.9793	78.3858	79.465	3.16629	26.5695	19.2448	22.4183	22.7442	3.67321	73.4305	80.7552	77.2558	77.1471	3.66356
116443	GRIN3A	14868	15085	16343	15432	796.375	66405	72927	79280	72870.7	6437.68	77.2658	77.8294	83.3808	79.492	3.37957	16.7667	16.422	9.42203	14.2036	4.14452	83.2333	83.578	85.7964	84.2026	1.39103
79102	RNF26	23835	22300	19746	21960.3	2065.55	159111	169700	171820	166877	6808.57	79.1634	79.5655	79.7967	79.5085	0.320506	23.0365	22.8353	28.1682	24.68	3.02257	76.9635	77.1647	75.32	76.4827	1.01198
1179	CLCA1	13153	11769	14822	13248	1528.72	80705	76758	85615	81026	4437.22	79.2518	77.6469	81.6775	79.5254	2.0292	20.8432	25.2352	15.437	20.5052	4.90783	79.1568	74.7648	79.4948	77.8055	2.63873
776	CACNA1D	16439	15280	16101	15940	596.038	82638	78020	82481	81046.3	2622.06	81.2244	78.9767	78.5739	79.5917	1.42823	4.22367	7.26586	8.64313	6.71088	2.2614	95.7763	92.7341	93.2891	93.9332	1.62014
779	CACNA1S	12676	12115	13947	12912.7	938.65	80182	81420	81428	81010	717.08	78.7181	82.5596	77.5311	79.6029	2.62843	23.1431	24.933	18.8401	22.3054	3.13166	76.8569	75.067	77.6946	76.5395	1.34225
780	DDR1	16045	15969	16140	16051.3	85.6757	61823	63605	67684	64370.7	3004.58	79.1051	79.4433	80.297	79.6151	0.614213	18.3524	21.3703	21.359	20.3605	1.73912	81.6476	78.6297	79.6395	79.9723	1.53621
23235	SIK2	14686	15709	16990	15795	1154.41	59592	62994	70867	64484.3	5783.36	76.094	78.6394	84.2669	79.6668	4.18217	23.2848	22.2549	18.7072	21.4157	2.4014	76.7152	77.7451	78.5843	77.6815	0.936175
51360	MBTPS2	11775	11829	11848	11817.3	37.8726	68842	74440	75547	72943	3594.44	80.2499	79.5188	79.2861	79.6849	0.502953	32.3407	32.1256	30.6837	31.7167	0.901014	67.6593	67.8744	68.2833	67.939	0.317
577	BAI3	17850	17714	18036	17866.7	161.646	141874	159468	169242	156861	13869	78.8159	78.7316	81.5188	79.6888	1.5854	10.719	16.7698	11.9017	13.1302	3.20703	89.281	83.2302	86.8698	86.4603	3.04614
3787	KCNS1	17121	17155	18165	17480.3	593.182	63309	73180	83035	73174.7	9863	73.4747	78.1119	87.4997	79.6954	7.14532	5.95145	6.95196	0.0874997	4.3303	3.70827	94.0485	93.048	95.6697	94.2554	1.32302
51185	CRBN	12979	13166	15120	13755	1185.82	65957	74033	79283	73091	6712.76	76.7172	79.0643	83.3841	79.7219	3.38174	25.3934	25.6959	15.5928	22.2274	5.74768	74.6066	74.3041	77.7726	75.5611	1.92119
840	CASP7	16535	15053	18535	16707.7	1747.41	72176	71187	67839	70400.7	2272.91	82.1111	80.9856	76.1855	79.7607	3.14697	18.8856	24.5386	11.2755	18.2332	6.65561	81.1144	75.4614	81.7668	79.4475	3.4675
7223	TRPC4	13625	14167	13528	13773.3	344.358	70603	72011	76304	72972.7	2969.67	82.4063	76.8067	80.1164	79.7765	2.81526	24.0626	20.4306	22.8332	22.4421	1.84734	75.9374	79.5694	77.5579	77.6882	1.81954
5348	FXYD1	14362	15792	16119	15424.3	934.423	66831	74036	78459	73108.7	5869.2	77.7874	79.0677	82.4803	79.7785	2.42581	19.2135	13.4415	10.3925	14.3492	4.47999	80.7865	86.5585	85.6508	84.3319	3.1038
5026	P2RX5	24520	21499	21279	22432.7	1811.03	162524	173474	194638	176879	16325.5	75.2045	78.8634	85.4579	79.842	5.19625	15.5673	18.3752	17.6898	17.2108	1.46393	84.4327	81.6248	82.7892	82.9489	1.41072
25932	CLIC4	16018	14883	15711	15537.3	587.091	73332	71675	73799	72935.3	1116.18	85.748	76.4315	77.3687	79.8494	5.12979	12.6907	17.0442	11.6827	13.8059	2.84943	87.3093	82.9558	86.1941	85.4864	2.2614
51320	RKHD2	28121	26722	26919	27254	757.277	149543	160935	160652	157043	6497.02	74.6993	80.778	84.0885	79.8553	4.7621	12.1013	17.6904	15.3041	15.0319	2.80446	87.8987	82.3096	84.9681	85.0588	2.79565
9655	SOCS5	30729	29664	26919	29104	1965.76	161488	158176	151920	157195	4858.9	80.8452	79.3549	79.3943	79.8648	0.849287	6.14424	9.6813	14.4498	10.0918	4.16795	93.8558	90.3187	89.9082	91.3609	2.17034
649	BMP1	17152	17957	16601	17236.7	681.953	63091	76050	81058	73399.7	9272.08	73.2078	81.3164	85.3311	79.9518	6.17581	5.78341	3.33397	8.27712	5.79817	2.47161	94.2166	96.666	94.2018	95.0281	1.41846
10003	NAALAD2	13870	13619	13397	13628.7	236.648	69149	75394	74970	73171	3489.6	80.6259	80.584	78.6532	79.9543	1.12703	22.3334	24.014	22.9667	23.1047	0.848781	77.6666	75.986	76.8953	76.8493	0.841271
8573	CASK	26432	24034	24406	24957.3	1290.57	171022	170571	189408	177000	10747.7	79.2493	77.5092	83.108	79.9555	2.86542	10.9364	10.0762	6.2331	9.0819	2.50434	89.0636	89.9238	90.9181	89.9685	0.928059
7385	UQCRC2	16370	15819	18572	16920.3	1456.68	69742	73340	68709	70597	2431.01	79.211	83.5543	77.2141	79.9931	3.24164	18.9314	21.9748	11.2733	17.3932	5.5141	81.0686	78.0252	82.6068	80.5669	2.33165
6502	SKP2	30598	29741	29020	29786.3	789.976	172027	160409	140727	157721	15822.2	86.2677	80.5067	73.3771	80.0505	6.45739	6.90142	9.58029	8.07148	8.1844	1.343	93.0986	90.4197	91.8156	91.778	1.33983
11095	ADAMTS8	19286	18764	20163	19404.3	706.967	72091	68870	71264	70741.7	1672.82	82.0098	78.2213	80.235	80.1554	1.89553	6.97084	8.4479	5.21528	6.878	1.61831	93.0292	91.5521	93.122	92.5678	0.880805
8001	GLRA3	13100	12714	14095	13303	712.529	81030	79950	83847	81609	2011.98	79.5834	81.0105	79.9266	80.1735	0.744892	21.1692	21.3058	18.7028	20.3926	1.46497	78.8308	78.6942	79.6074	79.0441	0.49255
27005	USP21	14768	16354	16688	15936.7	1025.78	68449	70525	73312	70762	2440.15	77.6704	80.1958	82.6564	80.1742	2.4931	25.0875	18.846	20.0029	21.3121	3.32036	74.9125	81.154	78.6879	78.2514	3.14356
254042	MAP1D	17620	17509	18357	17828.7	460.904	74988	67762	69532	70760.7	3766.43	85.4616	76.8994	78.1872	80.1827	4.61677	14.7849	13.3805	12.2754	13.4802	1.2577	85.2151	86.6195	86.5198	86.1181	0.783605
2899	GRIK3	14920	13203	15069	14397.3	1037	82186	79700	82967	81617.7	1706.04	80.7631	80.7471	79.0552	80.1885	0.98148	12.1145	18.5718	13.7556	14.814	3.35626	87.8855	81.4282	85.186	84.8332	3.24311
50862	RNF141	33402	34570	32923	33631.7	847.179	158846	164385	150389	157873	7048.52	79.4859	82.5574	78.5713	80.2048	2.08807	-1.63551	-4.72399	-2.92728	-3.09559	1.5511	101.636	104.724	103.096	103.152	1.545
5132	PDC	23749	22004	21409	22387.3	1216.19	155814	177553	172160	168509	11320	77.4761	83.3477	79.9587	80.2609	2.94743	22.778	24.8376	23.188	23.6012	1.09021	77.222	75.1624	76.3988	76.2611	1.0367
55781	RIOK2	22099	18632	18755	19828.7	1967.13	166044	189467	172785	176099	12058	77.6196	87.045	76.2342	80.2996	5.88258	5.20052	1.47976	-1.44292	1.74579	3.3297	94.7995	98.5202	98.2542	97.1913	2.07565
338567	KCNK18	13553	13053	14149	13585	548.7	78940	81913	84300	81717.7	2685.33	77.4507	83.0791	80.3753	80.3017	2.81495	18.3558	19.939	18.5667	18.9538	0.859665	81.6442	80.061	81.0462	80.9171	0.79944
51447	IHPK2	15882	15827	16575	16094.7	416.889	61959	65214	67620	64931	2841.09	79.2887	81.5604	80.2171	80.3554	1.14215	19.1086	22.5107	19.573	20.3974	1.84481	80.8914	77.4893	79.6026	79.3278	1.71762
163126	EID2	13531	14998	15438	14655.7	998.527	65924	76541	78614	73693	6807.52	76.6768	81.8647	82.6503	80.3972	3.24585	22.8497	17.7646	13.8852	18.1665	4.49571	77.1503	82.2354	81.8335	80.4064	2.82699
2324	FLT4	16795	16786	15231	16270.7	900.389	174114	162294	172064	169491	6316.22	81.6849	77.3909	82.1193	80.3984	2.6136	22.8718	20.9729	24.8	22.8816	1.91357	77.1282	79.0271	77.1184	77.7579	1.09914
26085	KLK13	14233	14647	16037	14972.3	944.979	65027	74594	73244	70955	5177.98	73.5931	85.0504	82.576	80.4065	6.02892	25.8312	27.5563	22.791	25.3928	2.41272	74.1688	72.4437	74.6072	73.7399	1.14376
11274	USP18	12627	14263	13791	13560.3	842.039	70668	73548	76404	73540	2868.01	82.4859	78.5228	80.2261	80.4116	1.98805	29.035	20.4159	21.5006	23.6505	4.69456	70.965	79.5841	76.3495	75.6328	4.35402
2556	GABRA3	15691	15076	15559	15442	323.764	65333	78935	76895	73721	7335.48	75.9531	84.5377	80.7647	80.4185	4.30274	12.6842	17.922	13.0031	14.5364	2.93632	87.3158	82.078	85.4636	84.9525	2.65605
150726	FBXO41	29755	29289	30332	29792	522.483	160721	159904	154244	158290	3527.38	80.4506	80.2462	80.6436	80.4468	0.198757	8.68866	10.753	5.24184	8.22783	2.78433	91.3113	89.247	91.7722	90.7768	1.34476
140545	RNF32	29153	29994	29067	29404.7	512.186	152937	161552	160185	158225	4629.98	76.4456	81.0962	83.8374	80.4597	3.7368	9.78503	9.00168	9.13828	9.30833	0.41845	90.215	90.9983	90.6917	90.635	0.394743
283518	KCNRG	13868	12825	14376	13689.7	790.729	82893	79666	83133	81897.3	1936.11	81.4846	80.7113	79.2196	80.4718	1.15133	17.6822	20.5814	17.1906	18.4847	1.83231	82.3178	79.4186	81.5153	81.0839	1.49697
441061	LOC441061	31623	32568	30707	31632.7	930.538	162086	157948	155225	158420	3454.73	81.1529	79.2373	81.171	80.5204	1.11123	3.73303	2.06017	4.22089	3.33803	1.13323	96.267	97.9398	96.662	96.9563	0.874398
9618	TRAF4	25000	21337	20994	22443.7	2220.48	165230	171636	169746	168871	3291.48	82.2947	80.4979	78.8085	80.5337	1.74338	20.656	25.9203	24.1154	23.5639	2.67516	79.344	74.0797	76.4361	76.6199	2.63699
2567	GABRG3	13563	12455	13260	13092.7	572.64	84970	82441	78339	81916.7	3346.45	83.6041	83.6355	74.4721	80.5706	5.28148	19.8142	23.4179	21.299	21.5104	1.81116	80.1858	76.5821	78.4896	78.4192	1.80292
9427	ECEL1	13207	12678	13121	13002	283.868	68994	74125	78152	73757	4590.08	80.4361	79.1671	82.1435	80.5822	1.4936	25.4982	28.0251	25.3823	26.3019	1.49349	74.5018	71.9749	73.6981	73.3916	1.29104
4591	TRIM37	30138	29072	30284	29831.3	661.641	161970	164558	149452	158660	8078.67	81.0932	82.6466	78.0675	80.6025	2.32866	7.70386	11.6532	5.23053	8.19585	3.23947	92.2961	88.3468	91.8041	90.8157	2.15222
1231	CCR2	18918	22100	20906	20641.3	1607.43	127565	172929	177894	159463	27735.5	70.5744	85.5933	85.8098	80.6592	8.73434	5.5048	-0.700989	-0.815757	1.32935	3.6165	94.4952	100.701	98.6706	97.9556	3.16408
7706	TRIM25	23344	22639	20120	22034.3	1694.92	159484	178893	169808	169395	9711.09	79.3542	83.9931	78.838	80.7285	2.83903	24.3617	23.0981	26.7261	24.7286	1.84161	75.6383	76.9019	75.2714	75.9372	0.855383
8325	FZD8	18493	19634	19484	19203.7	620.008	144888	159331	172240	158820	13683.2	80.5519	78.6618	83.0057	80.7398	2.17805	8.13574	9.20343	5.72739	7.68885	1.78059	91.8643	90.7966	92.3111	91.6573	0.778201
3786	KCNQ3	11051	11194	11806	11350.3	401.044	85118	78521	82907	82182	3357.73	83.7551	79.5047	78.9958	80.7519	2.61333	33.3345	28.9397	29.6234	30.6326	2.36483	66.6655	71.0603	69.3674	69.0311	2.21664
56852	RAD18	29548	29869	29928	29781.7	204.5	165660	149150	161651	158820	8611.3	82.9918	74.6995	84.6255	80.7723	5.32226	9.54405	8.59044	6.68542	8.2733	1.45547	90.4559	91.4096	91.7267	91.1974	0.661409
55577	NAGK	25334	21593	22716	23214.3	1919.64	171038	178847	186568	178818	7765.04	79.2569	81.3699	81.8319	80.8196	1.3729	14.0285	18.6337	11.9475	14.8699	3.42162	85.9715	81.3663	85.1301	84.156	2.4523
378925	RNF148	15889	16255	16787	16310.3	451.55	71654	75055	67243	71317.3	3916.87	81.4891	85.6004	75.4808	80.8568	5.08934	21.5131	20.5441	17.889	19.9821	1.87632	78.4869	79.4559	80.0179	79.3202	0.774498
23620	NTSR2	27125	22421	23285	24277	2503.99	178801	169674	188191	178889	9258.81	82.9518	77.0908	82.5612	80.8679	3.27695	9.37356	15.1098	10.0725	11.5186	3.12963	90.6264	84.8902	88.4814	87.9994	2.89834
57396	CLK4	27975	25940	26008	26641	1155.78	166189	178634	192292	179038	13056.2	76.9489	81.2706	84.4038	80.8744	3.74318	6.30981	4.38861	0.67523	3.79122	2.8644	93.6902	95.6114	96.2088	95.1701	1.31601
30833	NT5C	17121	17503	17994	17539.3	437.633	61926	66295	67818	65346.3	3058.41	79.2441	82.9827	80.4641	80.897	1.90652	13.7885	15.6837	13.6789	14.3837	1.12719	86.2115	84.3163	85.6163	85.3814	0.969225
120146	TRIM64	29164	30612	29734	29836.7	729.439	163305	161627	152650	159194	5729.04	81.7801	81.1349	79.7867	80.9006	1.01713	10.3861	7.38327	6.86166	8.21033	1.90221	89.6139	92.6167	91.7897	91.3401	1.55106
91419	KUB3	13563	15534	17408	15501.7	1922.7	58474	63281	74814	65523	8397.55	74.5851	79.017	89.1897	80.9306	7.48799	27.4473	23.073	17.9271	22.8158	4.7653	72.5527	76.927	77.1842	75.5546	2.60295
27012	KCNV1	14234	15445	16159	15279.3	973.134	71340	75828	74800	73989.3	2351.26	83.3088	81.0686	78.4667	80.948	2.42329	21.2437	15.403	9.72987	15.4589	5.75714	78.7563	84.597	84.5411	82.6315	3.35613
2159	F10	15668	15865	16649	16060.7	518.945	72410	72023	69805	71412.7	1405.66	82.3899	81.983	78.51	80.961	2.13235	22.7396	21.3156	19.1564	21.0705	1.80411	77.2604	78.6844	78.9295	78.2914	0.901267
51032	ELA2B	11447	12145	12317	11969.7	460.74	67792	75007	79698	74165.7	5997.42	78.9642	80.1519	83.8393	80.9851	2.54213	33.4019	30.9386	30.0145	31.4517	1.751	66.5981	69.0614	68.5483	68.0693	1.29962
3654	IRAK1	25930	22541	22252	23574.3	2045.18	172980	179243	185612	179278	6316.07	80.1812	81.5547	81.4024	81.0461	0.752849	12.5083	15.5769	13.5128	13.866	1.56453	87.4917	84.4231	86.134	86.0163	1.53772
83752	LONP	12876	13315	14357	13516	760.685	72578	70427	71478	71494.3	1075.59	82.5901	80.0789	80.488	81.0523	1.34735	34.9356	31.6312	29.0562	31.8743	2.94725	65.0644	68.3688	68.1257	67.1863	1.84165
51529	ANAPC11	23722	20874	20161	21585.7	1884.15	164791	172540	172866	170066	4570.9	82.0701	80.9333	80.2951	81.0995	0.899054	24.2107	27.4364	27.0595	26.2355	1.76366	75.7893	72.5636	73.7645	74.0391	1.63031
5507	PPP1R3C	15848	16410	18477	16911.7	1384.44	62654	65060	68895	65536.3	3147.65	80.2267	81.3578	81.8073	81.1306	0.814445	19.4951	20.014	11.8621	17.1237	4.56411	80.5049	79.986	82.8763	81.1224	1.54091
9767	PHF16	26460	26753	26499	26570.7	159.105	161475	163806	153644	159642	5323.29	80.8385	82.2588	80.3211	81.1395	1.00328	17.542	17.9324	15.7429	17.0724	1.16782	82.458	82.0676	82.9276	82.4844	0.430593
118856	MMP21	15519	15020	15877	15472	430.429	68290	76166	78488	74314.7	5345.13	79.574	81.4459	82.5121	81.1773	1.48733	14.1642	17.5109	11.6342	14.4364	2.94778	85.8358	82.4891	85.5636	84.6295	1.85862
54776	PPP1R12C	14436	15009	16599	15348	1120.64	70380	76098	68322	71600	4029	79.9712	86.8448	76.7566	81.1908	5.15352	27.1902	26.4877	18.9589	24.2122	4.56309	72.8098	73.5123	75.7878	74.0366	1.55667
3788	KCNS2	13459	13033	14032	13508	501.299	82522	82830	82383	82578.3	228.763	81.106	84.0454	78.4768	81.2094	2.78573	19.7088	20.2549	18.6775	19.5471	0.801063	80.2912	79.7451	80.4529	80.1631	0.370938
2854	GPR32	27722	23735	23779	25078.7	2289.3	165654	171920	202300	179958	19600.8	76.6943	78.1385	88.9005	81.2444	6.66956	6.97918	11.1738	8.97895	9.04398	2.09807	93.0208	88.8262	90.956	90.9343	2.0974
350383	GPR142	22238	17160	16976	18791.3	2986.32	183078	174082	176940	178033	4596.58	85.8237	79.7881	78.1255	81.2458	4.0508	5.23524	8.13839	7.50005	6.95789	1.52562	94.7648	91.8616	93.0421	93.2228	1.45998
4281	MID1	31013	28376	29047	29478.7	1370.47	163843	157195	158550	159863	3513.02	82.0569	78.8489	82.9585	81.2881	2.15995	5.41576	12.9312	9.04247	9.12982	3.7585	94.5842	87.0688	90.8702	90.8411	3.75782
1945	EFNA4	21480	19978	17995	19817.7	1748.02	167798	182487	184790	178358	9217.72	78.4644	83.7526	81.6987	81.3052	2.66596	7.53258	-7.40276	2.85946	0.996428	7.63998	92.4674	107.403	99.0036	99.6246	7.48701
3611	ILK	14779	14935	15713	15142.3	500.329	63022	65569	68423	65671.3	2701.95	80.7234	82.0275	81.2187	81.3232	0.658312	24.2977	26.4949	23.391	24.7279	1.59603	75.7023	73.5051	75.2721	74.8265	1.16439
2859	GPR35	16337	18532	17848	17572.3	1123.17	151472	164273	163282	159676	7121.84	84.3441	81.1809	78.5629	81.3626	2.89489	18.387	13.9631	12.2558	14.8686	3.16432	81.613	86.0369	85.1314	84.2604	2.33701
8613	PPAP2B	15006	15139	16667	15604	922.984	60028	63034	74566	65876	7674.38	76.6825	78.692	88.8804	81.4183	6.54001	22.1612	24.5519	21.2424	22.6519	1.70842	77.8388	75.4481	77.3481	76.8783	1.26268
7957	EPM2A	15729	14649	17223	15867	1292.54	61535	66713	69061	65769.7	3850.66	78.7164	83.5327	82.0144	81.4212	2.46234	19.6791	28.2341	17.223	21.7121	5.78018	80.3209	71.7659	78.2879	76.7916	4.46946
27124	PIB5PA	12337	13579	14709	13541.7	1186.44	65065	64838	67357	65753.3	1393.45	83.4807	81.0657	79.8891	81.4785	1.83105	36.2306	31.9399	27.1623	31.7776	4.53635	63.7694	68.0601	68.2224	66.684	2.52542
5170	PDPK1	14191	15105	15285	14860.3	586.605	63162	64193	70117	65824	3753.42	80.9123	80.217	83.3315	81.4869	1.63482	26.9438	25.1881	25.8328	25.9882	0.888101	73.0562	74.8119	74.0118	73.9599	0.878981
10699	CORIN	22068	20637	19657	20787.3	1212.51	174079	179677	186976	180244	6467.17	80.7043	81.7571	82.0153	81.4922	0.694447	23.8885	21.8292	22.5542	22.7573	1.04458	76.1115	78.1708	77.2427	77.175	1.03133
9354	UBE4A	30317	28567	30073	29652.3	947.811	154591	166950	159262	160268	6240.57	77.2966	83.8804	83.3412	81.5061	3.65547	6.8794	13.2531	6.16725	8.76658	3.90172	93.1206	86.7469	91.2334	90.367	3.274
9110	MTMR4	21931	20333	19939	20734.3	1054.9	164986	184665	191546	180399	13784.3	76.3764	84.084	84.0686	81.5097	4.44558	22.9893	23.5435	22.11	22.8809	0.722852	77.0107	76.4565	77.1191	76.8621	0.355414
53632	PRKAG3	20431	17181	17617	18409.7	1764.05	165166	176586	195201	178984	15160.5	77.1968	80.9692	86.4377	81.5345	4.64632	11.1163	8.17789	4.92695	8.07372	3.09601	88.8837	91.8221	91.9263	90.8774	1.72737
3053	SERPIND1	17259	17103	18482	17614.7	755.172	75393	68775	71554	71907.3	3323.12	85.9442	78.1079	80.5779	81.5433	4.00633	16.5013	15.231	12.1673	14.6332	2.228	83.4987	84.769	85.3668	84.5448	0.953996
10107	TRIM10	25965	25419	25489	25624.3	297.095	158749	175495	179201	171148	10896.8	78.9781	82.3565	83.3137	81.5494	2.27769	17.2962	14.2477	11.2473	14.2637	3.02446	82.7038	85.7523	85.7363	84.7308	1.75545
9640	ZNF592	26024	26015	25354	25797.7	384.253	158511	162127	160621	160420	1816.39	79.3135	81.3928	84.0718	81.5927	2.38545	18.3214	19.697	19.8409	19.2865	0.838852	81.6786	80.303	80.7135	80.8984	0.706194
254827	NAALADL2	17468	19810	19204	18827.3	1215.59	70452	77526	67836	71938	5013	80.057	88.5485	76.182	81.5958	6.32525	14.4903	4.60452	8.68474	9.25986	4.96792	85.5097	95.3955	90.7401	90.5484	4.94568
2475	FRAP1	24401	18522	20456	21126.3	2996.28	171677	176873	188439	178996	8580.36	80.3326	81.1046	83.3597	81.599	1.57292	-4.73033	1.86541	-13.5557	-5.47355	7.73738	104.73	98.1346	105.474	102.779	4.03973
6550	SLC9A3	13877	12533	14496	13635.3	1003.57	83942	81746	83288	82992	1127.53	82.5551	82.9031	79.3731	81.6104	1.9454	17.9144	22.7984	16.589	19.1006	3.27022	82.0856	77.2016	80.8994	80.0622	2.54732
5502	PPP1R1A	15071	16046	16585	15900.7	767.392	60344	66690	70867	65967	5298.63	77.109	83.5025	84.2669	81.6261	3.93058	21.9761	22.1282	20.4769	21.527	0.912646	78.0239	77.8718	78.473	78.1229	0.31255
5600	MAPK11	19031	17728	13487	16748.7	2898.85	183122	169546	163489	172052	10053.6	86.0341	80.9558	77.9049	81.6316	4.10651	14.7979	18.2151	30.7725	21.2618	8.41182	85.2021	81.7849	78.7382	81.9084	3.23373
3754	KCNF1	13048	12942	13595	13195	350.441	84582	83451	80893	82975.3	1889.94	83.2082	84.6998	77.0013	81.6364	4.08284	22.4662	20.9209	20.4053	21.2641	1.07246	77.5338	79.0791	78.7359	78.4496	0.81147
11085	ADAM30	16192	17210	17429	16943.7	660.108	69759	74905	71318	71994	2638.76	79.2312	85.4215	80.2989	81.6505	3.30907	19.6493	16.1447	16.381	17.3917	1.95879	80.3507	83.8553	82.6083	82.2714	1.77647
8756	ADAM7	14157	13503	13716	13792	333.558	78435	68495	69047	71992.3	5586.34	89.5687	77.7739	77.6138	81.6521	6.85644	31.7969	29.9429	30.5798	30.7732	0.941984	68.2031	70.0571	69.2268	69.1623	0.928654
8909	P11	12389	12592	13018	12666.3	321.021	69384	75770	79011	74721.7	4898.37	80.9136	81.0038	83.0858	81.6677	1.22887	29.6144	29.0804	26.2551	28.3166	1.80518	70.3856	70.9196	71.6834	70.9962	0.652267
2048	EPHB2	21029	22087	19882	20999.3	1102.8	168708	177261	170197	172055	4569.3	79.0748	84.7483	81.2018	81.675	2.86624	6.00968	0.677987	4.5473	3.74499	2.75491	93.9903	99.322	96.255	96.5224	2.67589
2894	GRID1	12615	12279	13418	12770.7	585.239	84600	76774	88168	83180.7	5828.09	83.2265	77.6637	84.2057	81.6987	3.5285	24.8015	22.6001	23.2408	23.5475	1.13227	75.1985	77.3999	76.4525	76.3503	1.10424
54899	PXK	15597	17773	18247	17205.7	1413.16	62442	63345	72332	66039.7	5467.99	79.9406	79.1012	86.0941	81.7119	3.81817	20.5447	13.8427	13.5168	15.9681	3.96685	79.4553	86.1573	84.0319	83.2148	3.42491
90678	LRSAM1	25968	24769	25578	25438.3	611.58	157705	156378	167592	160558	6127.36	78.8988	78.4275	87.8193	81.7152	5.29155	18.3834	22.195	20.0228	20.2004	1.91198	81.6166	77.805	79.7996	79.7404	1.90648
7226	TRPM2	16518	15092	16396	16002	790.44	85131	76641	87813	83195	5832.19	83.7684	77.5236	83.8542	81.7154	3.63047	3.93711	8.06245	7.71459	6.57138	2.28796	96.0629	91.9375	93.4286	93.8097	2.0889
2206	MS4A2	13216	12868	14093	13392.3	631.25	90002	78657	80658	83105.7	6055.62	88.7391	79.648	76.7686	81.7186	6.24811	22.9834	20.0713	17.9638	20.3395	2.52052	77.0166	79.9287	79.6605	78.8686	1.60949
4734	NEDD4	14543	14653	15908	15034.7	758.326	80832	82847	85671	83116.7	2430.74	79.3814	84.0633	81.733	81.7259	2.34098	13.8124	11.2645	9.97142	11.6828	1.95433	86.1876	88.7355	88.3172	87.7468	1.36637
26261	FBXO24	30371	31461	30291	30707.7	653.631	159684	167729	154872	160762	6495.89	79.917	84.2822	80.9812	81.7268	2.27608	6.95278	5.30978	5.42574	5.8961	0.916947	93.0472	94.6902	94.1039	93.9471	0.832648
57113	TRPC7	13853	13638	13625	13705.3	128.048	71960	75457	76626	74681	2427.86	84.068	80.6543	80.4696	81.7307	2.0263	23.3709	23.9543	22.451	23.2588	0.757898	76.6291	76.0457	76.7412	76.472	0.37345
318	NUDT2	15212	14981	17283	15825.3	1267.65	72634	71635	71931	72066.7	513.132	82.6568	81.5201	81.0236	81.7335	0.83724	24.797	25.0267	17.177	22.3336	4.46719	75.203	74.9733	77.6664	75.9476	1.49299
26263	FBXO22	32886	31552	30949	31795.7	991.223	161453	162385	158466	160768	2047.33	80.8272	81.5258	82.9133	81.7555	1.06184	0.323309	4.89155	3.64819	2.95435	2.36184	99.6767	95.1084	97.0457	97.2769	2.29289
3632	INPP5A	13795	13407	16394	14532	1624.17	60221	66749	71285	66085	5561.81	76.943	83.5801	84.7882	81.7704	4.22413	27.3148	33.6828	21.4514	27.483	6.11741	72.6852	66.3172	72.517	70.5065	3.62899
8989	TRPA1	14726	14466	15184	14792	363.522	85337	79702	84594	83211	3061.51	83.9786	80.7492	80.6664	81.7981	1.88886	13.6045	11.7894	13.4713	12.9551	1.01171	86.3955	88.2106	87.0449	87.217	0.919729
7318	UBE1L	14682	14203	15569	14818	693.081	78015	92212	78835	83020.7	7970.48	76.5067	93.932	74.9632	81.8007	10.5344	12.6236	15.3109	10.7197	12.8848	2.3067	87.3764	84.6891	87.1152	86.3936	1.48189
5641	LGMN	17581	17291	17174	17348.7	209.538	72203	77235	74760	74732.7	2516.11	84.3656	82.6395	78.4228	81.8093	3.05711	4.47137	6.6938	4.86222	5.34246	1.1865	95.5286	93.3062	94.6575	94.4975	1.11983
1504	CTRB1	12969	14162	15027	14052.7	1033.35	67422	73697	83714	74944.3	8217.31	78.5111	78.6892	88.2445	81.8149	5.56886	25.9872	20.9313	17.0312	21.3166	4.49041	74.0128	79.0687	78.6834	77.255	2.81439
2905	GRIN2C	12131	12029	11988	12049.3	73.6365	75104	86240	88252	83198.7	7082	73.5361	87.6388	84.2889	81.8213	7.36806	24.1934	26.9928	30.6812	27.2891	3.25403	75.8066	73.0072	72.7109	73.8416	1.7082
65266	WNK4	30139	25440	26906	27495	2404.23	172559	176820	193760	181046	11214.6	79.9809	80.4243	85.0634	81.8229	2.81513	0.239943	5.9514	-3.52678	0.888187	4.77223	99.7601	94.0486	99.1118	97.6402	3.12722
2563	GABRD	11991	12776	12609	12458.7	413.529	70544	75586	78356	74828.7	3960.68	82.3341	80.7983	82.3673	81.8332	0.896395	32.1103	28.1178	28.0872	29.4385	2.31393	67.8897	71.8822	70.5615	70.1111	2.03398
148811	FLJ32569	13368	12721	14247	13445.3	765.934	72867	74445	69142	72151.3	2722.97	82.9344	84.8726	77.7261	81.8444	3.69587	32.925	36.1557	28.5255	32.5354	3.83002	67.075	63.8443	67.4646	66.128	1.98732
80216	LAK	23695	22313	21616	22541.3	1058.14	170863	184732	187510	181035	8918.04	79.1736	84.1153	82.2552	81.848	2.49586	18.7641	16.8231	15.793	17.1267	1.50867	81.2359	83.1769	82.8733	82.4287	1.04413
1158	CKM	15295	14872	16727	15631.3	972.161	65654	61720	70899	66091	4605.08	84.2757	76.9631	84.3068	81.8485	4.23094	23.0073	25.09	19.8964	22.6645	2.61369	76.9927	74.91	77.3355	76.4127	1.31262
90933	TRIM41	29460	28098	27546	28368	985.152	163607	160008	159215	160943	2340.63	81.9355	80.2998	83.316	81.8504	1.50987	9.66839	13.9722	13.4139	12.3515	2.34033	90.3316	86.0278	87.6485	88.0027	2.17364
1141	CHRNB2	13113	13219	14181	13504.3	588.402	82672	84174	82800	83215.3	832.693	81.2591	85.4617	78.8898	81.8702	3.3283	21.6149	19.5707	18.0658	19.7505	1.78139	78.3851	80.4293	80.2495	79.688	1.13189
344387	CDKL4	18402	18048	16207	17552.3	1178.46	182596	164747	170500	172614	9110.41	85.7802	78.5967	81.3507	81.9092	3.62414	17.4134	16.4267	20.419	18.0864	2.0795	82.5866	83.5733	81.9136	82.6912	0.834752
1030	CDKN2B	14824	15943	17083	15950	1129.52	58957	66840	72911	66236	6996.58	75.237	83.6998	86.8162	81.9177	5.99181	22.4959	22.599	18.8391	21.3113	2.1416	77.5041	77.401	78.6887	77.8646	0.715519
116444	GRIN3B	15632	16484	16425	16180.3	475.786	68771	76810	79347	74976	5521.38	80.163	82.165	83.4543	81.9274	1.65846	13.7079	10.5993	9.01307	11.1067	2.38819	86.2921	89.4007	88.8933	88.1954	1.66767
5803	PTPRZ1	18610	19105	20974	19563	1246.77	70172	72570	74006	72249.3	1937.01	79.7233	82.6356	83.477	81.9453	1.96974	9.64652	7.43721	1.91997	6.33457	3.97954	90.3535	92.5628	93.6654	92.1939	1.68651
57649	PHF12	30078	28139	29473	29230	992.077	166339	165536	151929	161268	8097.77	83.3411	83.1511	79.3991	81.9638	2.22308	8.08409	14.302	7.54292	9.97633	3.75589	91.9159	85.698	90.0237	89.2125	3.18732
5223	PGAM1	16565	17829	18741	17711.7	1092.73	74706	68020	74147	72291	3709.34	85.1256	77.2072	83.6437	81.9922	4.20964	19.4086	12.1215	11.4592	14.3298	4.41087	80.5914	87.8785	85.6702	84.7134	3.7366
9424	KCNK6	13484	14197	14493	14058	518.663	80394	81998	87853	83415	3926.21	78.9344	83.1687	83.8938	81.999	2.67862	19.1021	13.6397	17.5338	16.7585	2.81255	80.8979	86.3603	83.2415	83.4999	2.74039
27347	STK39	22983	23411	21983	22792.3	732.845	176981	166540	174804	172775	5508.29	83.0691	79.4781	83.466	82.0044	2.19681	-2.28725	-7.29761	-6.58951	-5.39146	2.71153	102.287	107.298	105.391	104.992	2.52894
64172	OSGEPL1	19463	18752	19952	19389	603.413	76065	71499	69324	72296	3440.45	86.7448	81.3579	77.9413	82.0147	4.43839	6.59261	8.78665	5.8456	7.07495	1.5287	93.4074	91.2134	92.925	92.5153	1.15299
3761	KCNJ4	16565	16659	17599	16941	571.78	72910	74366	77655	74977	2430.79	85.2313	79.4362	81.5984	82.0886	2.9285	9.8016	9.37347	2.93754	7.37087	3.84534	90.1984	90.6265	92.6291	91.1514	1.29757
3770	KCNJ14	14134	12619	14575	13776	1025.97	85979	79373	85182	83511.3	3605.99	84.6338	80.4025	81.2487	82.095	2.23898	16.9268	21.6283	16.5747	18.3766	2.82154	83.0732	78.3717	81.6234	81.0228	2.40762
2835	GPR12	18098	21174	20458	19910	1609.56	136876	170449	178383	161903	22033.8	75.9373	84.3291	86.0524	82.1062	5.41154	9.26434	3.37316	1.46289	4.70013	4.06649	90.7357	96.6268	95.2999	94.2208	3.09028
84640	USP38	14034	13196	14055	13761.7	489.994	71713	74617	78828	75052.7	3577.45	83.7655	79.7164	82.885	82.1223	2.12959	22.3654	25.7484	20.887	23.0003	2.4921	77.6346	74.2516	76.9997	76.2953	1.79815
4140	MARK3	23695	19668	21693	21685.3	2013.51	176884	177460	190616	181653	7767.24	82.0394	80.7229	83.6508	82.1377	1.4664	19.4433	24.7819	15.81	20.0118	4.5129	80.5567	75.2181	79.9882	78.5877	2.93196
142685	ASB15	27274	27528	27903	27568.3	316.434	155125	172085	157432	161547	9198.5	77.5713	86.5289	82.3575	82.1526	4.4823	14.7386	16.6136	12.1889	14.5137	2.22088	85.2614	83.3864	85.4863	84.7114	1.15295
89822	KCNK17	14935	13410	14042	14129	766.213	87122	82338	81062	83507.3	3194.75	85.8002	83.527	77.1687	82.1653	4.47397	12.7842	18.0418	18.289	16.3717	3.10928	87.2158	81.9582	83.6283	84.2674	2.68643
403313	PPAPDC2	26159	24183	24389	24910.3	1086.27	167300	184429	194090	181940	13567.4	77.4777	83.9739	85.2117	82.2211	4.15423	11.4667	10.4128	6.47609	9.45185	2.63042	88.5333	89.5872	90.5481	89.5562	1.00778
7809	BSND	13916	13365	15064	14115	866.805	88260	81857	80705	83607.3	4070.29	86.9614	83.0201	76.8151	82.2656	5.11508	18.6097	18.1814	13.3658	16.719	2.91181	81.3903	81.8186	83.281	82.1633	0.991386
51619	UBE2D4	27064	23931	24221	25072	1731.21	176038	180439	189294	181924	6751.56	81.6367	82.1126	83.0568	82.2687	0.722765	9.38823	11.0852	6.89371	9.12238	2.10835	90.6118	88.9148	90.8776	90.1347	1.06482
54469	ZFAND6	32624	30474	32098	31732	1120.76	164830	165209	155480	161840	5510.89	82.5647	82.9824	81.3081	82.2851	0.871483	1.07334	7.88333	0.40654	3.12107	4.13769	98.9267	92.1167	96.8789	95.9741	3.494
51657	MK-STYX	14312	14328	16278	14972.7	1130.48	60852	67093	71487	66477.3	5344.16	77.7946	84.0327	85.0402	82.2892	3.92487	25.4388	29.8316	22.0254	25.7653	3.91333	74.5612	70.1684	74.2347	72.9881	2.44739
84930	MASTL	19500	16254	16219	17324.3	1884.26	173786	179355	188512	180551	7435.49	81.3484	82.2753	83.3929	82.3389	1.02375	15.2121	12.7527	11.7584	13.2411	1.77792	84.7879	87.2473	86.7589	86.2647	1.3021
5062	PAK2	27230	24348	24096	25224.7	1741.23	180664	179946	185396	182002	2961.13	83.8386	81.8826	81.3053	82.3422	1.32767	9.1384	9.66215	7.15487	8.65181	1.32257	90.8616	90.3379	91.3482	90.8492	0.505284
80230	RUFY1	31375	31750	30934	31353	408.445	170904	162090	153095	162030	8904.65	85.6899	81.3737	80.026	82.3632	2.95878	4.62725	4.31281	3.60117	4.18041	0.525699	95.3727	95.6872	95.8196	95.6265	0.229521
842	CASP9	17375	17793	17813	17660.3	247.308	74181	73144	70488	72604.3	1904.73	84.5001	83.3205	79.3175	82.3793	2.71642	15.717	13.248	14.6737	14.5462	1.23946	84.283	86.752	85.4538	85.4963	1.23508
8453	CUL2	12676	12325	14018	13006.3	893.534	83082	80821	87894	83932.3	3612.36	81.6774	81.9284	83.9344	82.5134	1.237	24.0132	23.5954	20.0603	22.5563	2.17164	75.9868	76.4046	77.4437	76.6117	0.750195
5225	PGC	13614	14390	15384	14462.7	887.235	65726	78671	82495	75630.7	8788.21	76.4344	84.2429	86.9074	82.5282	5.44298	22.3953	21.3135	14.8612	19.5233	4.0736	77.6047	78.6865	80.4767	78.9227	1.45047
5648	MASP1	15564	16632	15690	15962	583.647	71494	77273	77601	75456	3435.11	83.4974	82.682	81.5391	82.5728	0.983673	14.612	9.92184	12.4755	12.3365	2.34819	85.388	90.0782	87.6635	87.7099	2.34545
3250	HPR	16075	15405	16131	15870.3	403.962	72860	74600	70930	72796.7	1835.82	82.9261	85.0576	79.8401	82.6079	2.62324	21.0632	24.2414	21.6367	22.3138	1.69383	78.9368	75.7586	77.6862	77.4605	1.60107
147746	HIPK4	13614	16184	16730	15509.3	1663.95	61915	66699	71554	66722.7	4819.54	79.2293	83.5143	85.1237	82.6224	3.04675	28.9187	21.5467	20.0892	23.5182	4.7334	71.0813	78.4533	76.4818	75.3388	3.8166
1845	DUSP3	19475	18409	19694	19192.7	687.452	63256	67404	69372	66677.3	3122.08	81.0392	84.4419	82.4023	82.6278	1.71254	3.64676	11.9908	6.83939	7.4923	4.21014	96.3532	88.0092	92.5077	92.2901	4.17625
27091	CACNG5	12183	12231	13265	12559.7	611.308	85329	84820	81702	83950.3	1963.68	83.9704	86.1425	77.8024	82.6384	4.32661	27.2904	25.412	22.1737	24.9587	2.5883	72.7096	74.588	75.0413	74.113	1.2363
8780	RIOK3	15851	17120	19444	17471.7	1822.13	60804	66296	73235	66778.3	6229.52	77.7298	82.9841	87.2203	82.6447	4.75435	18.8883	17.3437	8.28593	14.8393	5.72771	81.1117	82.6563	85.1607	82.9762	2.04338
5699	PSMB10	17223	15159	15870	16084	1048.51	76701	74497	74983	75393.7	1157.97	89.8734	79.5824	78.6674	82.7078	6.22249	6.74051	16.4736	11.1708	11.4616	4.87304	93.2595	83.5264	88.5384	88.4414	4.86725
390226	LOC390226	28633	24231	25368	26077.3	2285.12	177088	187295	184290	182891	5245.34	82.1365	85.3109	80.8084	82.7519	2.31347	4.76392	10.4932	2.82829	6.02848	3.98587	95.2361	89.5068	93.9715	92.9048	3.00994
101	ADAM8	16546	14826	16488	15953.3	976.73	71782	73355	81780	75639	5376.1	83.85	78.3073	86.1231	82.7601	4.02025	9.7266	17.7758	8.9568	12.1531	4.8846	90.2734	82.2242	87.8469	86.7815	4.12899
2045	EPHA7	26925	25157	23298	25126.7	1813.69	172854	184344	192033	183077	9652.07	80.1213	83.9343	84.2874	82.781	2.31014	9.61455	7.13441	10.2831	9.01068	1.65892	90.3854	92.8656	90.9893	91.4135	1.29332
10753	CAPN9	25699	21351	22400	23150	2268.95	172238	177132	200246	183205	14959.1	79.8281	80.5699	87.9776	82.7919	4.5063	13.0918	19.2562	13.9884	15.4455	3.33049	86.9082	80.7438	84.5545	84.0688	3.11077
6335	SCN9A	12250	12756	12651	12552.3	267.04	81616	86562	84182	84120	2473.58	80.1814	87.9781	80.2584	82.806	4.47938	25.7382	22.8743	25.9235	24.8453	1.70947	74.2618	77.1257	75.1547	75.514	1.46539
7375	USP4	15399	17931	17159	16829.7	1297.73	71844	80783	66223	72950	7342.74	81.7155	92.4343	74.2748	82.8082	9.12892	23.6975	13.9576	16.1919	17.949	5.10216	76.3025	86.0424	82.051	81.4653	4.8963
7319	UBE2A	13675	13454	15195	14108	947.833	74138	96740	81142	84006.7	11570.1	72.5504	98.7035	77.2479	82.8339	13.9427	16.614	21.0239	12.8231	16.8203	4.10424	83.386	78.9761	83.1797	81.8473	2.48859
8499	PPFIA2	16604	16118	17949	16890.3	948.488	69118	74382	75536	73012	3421.31	78.4675	84.7975	85.286	82.8503	3.80348	17.7337	20.945	15.1809	17.9532	2.8883	82.2663	79.055	82.0468	81.1227	1.79405
81792	ADAMTS12	15313	15695	16413	15807	558.487	70368	75084	73606	73019.3	2412.11	79.9569	85.635	83.0041	82.8653	2.84161	23.5073	23.0358	21.249	22.5974	1.19127	76.4927	76.9642	77.4026	76.9532	0.455064
10336	PCGF3	33093	30023	32145	31753.7	1571.97	169532	160458	158820	162937	5770.15	84.984	80.5319	83.1036	82.8732	2.23496	-0.353008	8.85851	0.249311	2.91827	5.15321	100.353	91.1415	97.0817	96.1921	4.66976
2865	GPR41	17484	18203	19747	18478	1156.29	149954	160079	178505	162846	14475.2	83.4698	79.043	86.1129	82.8752	3.57221	12.9378	14.9391	4.73621	10.8711	5.40634	87.0622	85.0609	89.1289	87.084	2.03413
10089	KCNK7	13214	12603	13948	13255	673.437	84707	83591	84379	84225.7	573.583	83.3357	84.8474	80.4535	82.8789	2.23228	21.584	22.9088	19.5502	21.3476	1.69172	78.416	77.0912	78.6524	78.0532	0.841446
7224	TRPC5	13169	13852	14766	13929	801.28	81286	87595	83648	84176.3	3187.51	79.8447	89.0667	79.7296	82.8803	5.35787	20.9193	16.6555	15.3878	17.6542	2.89784	79.0807	83.3445	82.3458	81.5903	2.23005
9294	EDG5	18006	15984	15717	16569	1251.62	174200	182439	188447	181695	7152.55	81.5478	83.73	83.3633	82.8804	1.16851	20.7947	14.2341	14.2551	16.428	3.7817	79.2053	85.7659	83.572	82.8478	3.33973
6051	RNPEP	13928	13872	14636	14145.3	425.851	71796	74117	81339	75750.7	4976.83	83.8672	79.1581	85.6393	82.8882	3.34967	22.9796	22.4018	18.5837	21.3217	2.38868	77.0204	77.5982	78.6783	77.7656	0.841535
5209	PFKFB3	20908	16857	15567	17777.3	2786.9	174496	182428	188319	181748	6936.57	81.6903	83.7248	83.3051	82.9067	1.07412	9.96622	10.047	14.9949	11.6694	2.88029	90.0338	89.953	88.3306	89.4391	0.960851
317	APAF1	14955	13823	15792	14856.7	988.176	73114	73823	72338	73091.7	742.752	83.2287	84.1306	81.5048	82.9547	1.33413	26.0506	30.96	23.4734	26.828	3.80339	73.9494	69.04	73.172	72.0538	2.63884
9028	RHBDL1	15862	14665	16194	15573.7	804.246	73404	74114	79824	75780.7	3519.58	85.8362	79.1548	83.9775	82.9895	3.44855	13.4763	18.6805	10.2453	14.134	4.25593	86.5237	81.3195	85.866	84.5697	2.83395
64180	DPEP3	24515	21563	21623	22567	1687.28	174123	182041	194652	183605	10353.5	80.7253	82.8599	85.4642	83.0165	2.37333	16.7101	19.0578	16.4091	17.3923	1.45014	83.2899	80.9422	82.6077	82.2799	1.20765
222545	GPRC6A	19983	17263	18160	18468.7	1386.02	177803	176088	192117	182003	8801.14	83.2831	80.7343	85.0339	83.0171	2.16209	13.6584	7.75049	2.12585	7.84492	5.76687	86.3416	92.2495	92.1551	90.2487	3.38402
808	CALM3	14558	14179	14685	14474	263.251	162937	181530	202347	182271	19715.5	76.1232	83.3012	89.6904	83.0383	6.78742	31.4389	22.9078	20.8979	25.0815	5.59661	68.5611	77.0922	74.9185	73.5239	4.43321
3846	KRTAP5-9	26861	24997	23446	25101.3	1709.89	164214	176748	181634	174199	8985.46	81.7748	82.96	84.473	83.0693	1.35242	15.3737	15.6794	17.9083	16.3205	1.38356	84.6263	84.3206	83.6795	84.2088	0.48319
5024	P2RX3	13786	13061	14065	13637.3	518.247	84730	84507	84067	84434.7	337.367	83.3592	85.8126	80.1445	83.1054	2.84256	18.5057	20.5092	18.9141	19.3097	1.0587	81.4943	79.4908	80.6903	80.5585	1.00823
56155	TEX14	26921	24246	23611	24926	1756.65	176087	183631	191602	183773	7758.48	81.6601	83.6016	84.0938	83.1185	1.28678	9.79921	10.1994	9.08213	9.69358	0.566077	90.2008	89.8006	90.3064	90.1026	0.266823
1800	DPEP1	14525	15397	16864	15595.3	1182.05	73969	71801	73969	73246.3	1251.7	84.2475	81.7182	83.4332	83.133	1.29111	28.3071	23.2897	19.4399	23.6789	4.4464	71.6929	76.7103	76.3211	74.9081	2.79127
1119	CHKA	25589	22901	22073	23521	1838.17	178023	184448	188823	183765	5432.33	82.5815	83.9828	82.8451	83.1365	0.744664	13.8737	14.781	14.3322	14.329	0.453643	86.1263	85.219	85.671	85.6721	0.453636
9641	IKBKE	24187	20354	19783	21441.3	2394.9	180808	181806	188652	183755	4269.9	83.9071	82.7503	82.7683	83.1419	0.662752	18.3757	23.0873	22.2647	21.2426	2.51665	81.6243	76.9127	78.7574	79.0982	2.37424
2712	GK2	13351	15422	16116	14963	1438.51	63330	64859	73220	67136.3	5323.79	81.1391	81.0933	87.2016	83.1447	3.51351	30.7517	24.1658	23.2828	26.0668	4.08121	69.2483	75.8342	73.9332	73.0052	3.3896
51191	HERC5	12645	12244	14296	13061.7	1087.6	86778	82101	84730	84536.3	2344.51	85.4491	83.2772	80.8011	83.1758	2.32567	25.2929	24.4835	17.9378	22.5714	4.03316	74.7071	75.5165	77.4286	75.884	1.39749
56659	KCNK13	14242	14941	15386	14856.3	576.68	81844	87228	84394	84488.7	2693.25	80.4141	88.68	80.4683	83.1875	4.75671	15.5199	10.1095	12.3921	12.6739	2.71618	84.4801	89.8905	87.3261	87.2322	2.70643
27338	UBE2S	12950	13164	15417	13843.7	1366.74	81438	82896	89620	84651.3	4364.31	79.9998	84.115	85.6437	83.2528	2.91904	22.0799	19.5988	13.0178	18.2322	4.68307	77.9201	80.4012	81.7678	80.0297	1.9506
59340	HRH4	19058	19503	20947	19836	987.546	136825	169536	186340	164234	25179.8	75.9079	83.8637	89.9987	83.2568	7.065	5.31355	10.3991	-1.00001	4.90421	5.71057	94.6864	89.6009	95.0958	93.1277	3.06116
1326	MAP3K8	24899	18407	19638	20981.3	3448.18	173188	181201	193517	182635	10240.1	81.0604	83.146	85.6711	83.2925	2.30887	-7.52525	2.49438	-7.47043	-4.1671	5.76908	107.525	97.5056	104.167	103.066	5.09977
11072	DUSP14	18860	19149	18090	18699.7	547.403	62302	67323	72100	67241.7	4899.51	79.7516	84.3353	85.8047	83.2972	3.15726	6.30038	8.68654	14.1578	9.7149	4.02838	93.6996	91.3135	90.2851	91.7661	1.75168
784	CACNB3	13080	13152	13535	13255.7	244.574	83663	88274	81744	84560.3	3356.21	82.2703	89.7822	77.844	83.2989	6.03518	22.0485	20.9193	20.94	21.3026	0.646023	77.9515	79.0807	78.6974	78.5766	0.574216
6195	RPS6KA1	29873	25449	25642	26988	2500.35	180618	185039	186551	184069	3083.07	83.8167	84.2585	81.8243	83.2998	1.29679	1.08962	6.15087	1.88196	3.04081	2.72237	98.9104	93.8491	96.9592	96.5729	2.55264
5724	PTAFR	20279	21244	21312	20945	577.774	151820	158952	180195	163656	14760.7	84.5445	78.4686	86.951	83.3214	4.37152	0.338178	2.82487	-3.33521	-0.0573879	3.09903	99.6618	97.1751	100.057	98.9648	1.56245
6795	AURKC	24805	23057	21932	23264.7	1447.71	176245	181372	195164	184260	9784.63	81.7353	82.5478	85.6942	83.3258	2.09099	16.1018	14.0331	15.3393	15.1581	1.04619	83.8982	85.9669	84.8419	84.9023	1.03568
57531	HACE1	13854	12333	14712	13633	1204.8	84562	80970	88678	84736.7	3856.97	83.1877	82.0854	84.7108	83.328	1.31831	18.1349	23.6406	16.6033	19.4596	3.70093	81.8651	76.3594	80.5404	79.5883	2.87367
4923	NTSR1	17570	16511	15700	16593.7	937.737	164216	193549	190531	182765	16134.9	76.7392	88.9704	84.3119	83.3405	6.17316	21.1033	12.4559	14.5017	16.0203	4.51931	78.8967	87.5441	83.9797	83.4735	4.34589
7049	TGFBR3	27836	24058	25132	25675.3	1946.72	178127	181976	192737	184280	7572.6	82.631	82.8296	84.6037	83.3548	1.08617	7.1889	10.7678	3.72256	7.22644	3.52279	92.8111	89.2322	92.7736	91.6056	2.05556
89782	LMLN	11641	12332	12254	12075.7	378.447	68560	82309	77889	76252.7	7019.04	79.9046	88.3049	81.855	83.3549	4.39639	32.9207	33.1143	29.6315	31.8889	1.95731	67.0793	66.8857	68.1111	67.3587	0.65879
2564	GABRE	15736	16659	16429	16274.7	480.465	70862	76079	81703	76214.7	5421.77	82.7235	81.3488	86.0386	83.3703	2.41088	13.6494	9.59916	9.20613	10.8182	2.45971	86.3506	90.4008	89.1818	88.6444	2.07789
55644	OSGEP	13654	14935	15802	14797	1080.63	70265	77566	80968	76266.3	5468.58	81.9924	83.0091	85.2324	83.4113	1.657	23.7778	18.262	12.4439	18.1612	5.66761	76.2222	81.738	81.8388	79.933	3.21403
4485	MST1	12699	14205	15743	14215.7	1522.03	70895	75372	74176	73481	2318.01	80.5848	85.9786	83.678	83.4138	2.7066	34.8126	29.9206	24.3503	29.6945	5.23483	65.1874	70.0794	70.3055	68.5241	2.89191
3356	HTR2A	26011	23460	22755	24075.3	1713	176057	182822	194610	184496	9389.14	81.6458	83.2243	85.4453	83.4384	1.90879	12.4918	12.8165	12.3041	12.5375	0.259242	87.5082	87.1835	87.4625	87.3847	0.175785
10477	UBE2E3	14834	14277	16439	15183.3	1122.54	87582	81907	84946	84811.7	2839.88	86.2696	83.0728	81.015	83.4524	2.64778	13.3718	13.2086	7.21033	11.2636	3.51115	86.6282	86.7914	88.7364	87.3854	1.17291
84329	MGC15619	14998	14424	16466	15296	1053.11	86037	81533	86975	84848.3	2909.22	84.6929	82.6787	83.0243	83.4653	1.07711	12.2805	12.3191	7.30614	10.6352	2.88316	87.7195	87.6809	89.3648	88.2551	0.961224
65264	UBE2Z	14747	14647	16052	15148.7	783.906	85900	87677	80581	84719.3	3692.4	84.5531	89.1531	76.6923	83.4662	6.3011	13.6131	11.9465	8.66623	11.4086	2.5169	86.3869	88.0535	88.5914	87.6773	1.14937
51765	RP6-213H19.1	11421	12334	13952	12569	1281.76	63028	68170	70862	67353.3	3980.34	80.7315	85.4498	84.2606	83.4806	2.45398	39.074	39.2215	31.9348	36.7434	4.16506	60.926	60.7785	63.2566	61.6537	1.39009
11065	UBE2C	14730	14748	16043	15173.7	752.919	83978	84920	85550	84816	791.143	82.5918	86.2478	81.6131	83.4843	2.44284	13.3799	10.9535	9.3039	11.2124	2.05029	86.6201	89.0465	88.7876	88.1514	1.33244
26051	PPP1R16B	14122	15796	16303	15407	1141.35	61846	67780	72637	67421	5404.45	79.1362	84.9367	86.4745	83.5158	3.87	26.6689	23.6124	22.3104	24.1972	2.23732	73.3311	76.3876	75.8028	75.1738	1.62241
54708	39145	28030	27659	25552	27080.3	1336.51	172520	161667	158581	164256	7321.28	86.5214	81.1555	82.9751	83.5507	2.72883	14.276	15.2572	19.0013	16.1782	2.49363	85.724	84.7428	83.8218	84.7629	0.951241
3001	GZMA	15417	14763	15309	15163	350.594	74104	77311	69454	73623	3950.52	84.4083	88.292	78.095	83.5984	5.14652	24.394	28.0769	24.4437	25.6382	2.11208	75.606	71.9231	74.3618	73.9637	1.87343
148066	ZNRF4	17838	18053	19292	18394.3	784.8	69083	76314	75530	73642.3	3967.91	78.4258	87.1025	85.2789	83.6024	4.57485	12.6266	12.6299	9.2954	11.5173	1.9242	87.3734	87.3701	88.4827	87.7421	0.641402
64320	RNF25	28008	28018	26927	27651	627.022	164080	166439	162437	164319	2011.65	82.1788	83.6168	85.0481	83.6146	1.43461	13.6417	14.7166	15.4787	14.6123	0.922955	86.3583	85.2834	85.3877	85.6765	0.592785
6815	STYX	15780	16070	17428	16426	879.789	63078	67526	72090	67564.7	4506.12	80.7989	84.6024	85.7922	83.7312	2.60817	19.9573	22.335	17.1584	19.8169	2.59115	80.0427	77.665	80.1831	79.2969	1.41504
347088	GPR144	27796	23424	22067	24429	2993.81	185989	180822	188150	184987	3765.36	86.3731	82.2913	82.5427	83.7357	2.28751	7.60083	12.7551	14.2799	11.5453	3.50004	92.3992	87.2449	88.4547	89.3662	2.69535
2780	GNAT2	18817	19140	20422	19459.7	848.909	150934	167219	175506	164553	12501.1	84.0342	82.6826	84.6255	83.7808	0.995908	6.97484	11.7409	1.60788	6.77455	5.06949	93.0252	88.2591	93.2254	91.5032	2.81131
1844	DUSP2	18435	18820	19688	18981	641.828	66376	64712	71770	67619.3	3689.61	85.2501	80.8999	85.3931	83.8477	2.55391	8.69551	9.70798	7.08763	8.49704	1.3214	91.3045	90.292	91.503	91.0332	0.64947
5218	PFTK1	17914	15930	16566	16803.3	1013.07	183262	183892	183739	183631	328.592	85.9123	84.4153	81.2203	83.8493	2.39664	22.2513	14.6883	9.74644	15.562	6.29804	77.7487	85.3117	84.438	82.4995	4.13741
8732	RNGTT	15033	16647	17006	16228.7	1050.92	68872	78355	74376	73867.7	4761.89	78.1744	89.5375	83.9145	83.8755	5.68168	24.1559	19.6087	18.9647	20.9098	2.82961	75.8441	80.3913	79.0902	78.4419	2.34189
5176	SERPINF1	16243	16562	18733	17179.3	1354.94	73306	73368	74974	73882.7	945.631	83.4575	83.5877	84.6215	83.8889	0.637776	20.4471	18.7236	11.6778	16.9495	4.64607	79.5529	81.2764	83.0505	81.2933	1.74885
54207	KCNK10	16049	15227	16832	16036	802.579	87156	81535	87174	85288.3	3250.49	85.8348	82.6808	83.2214	83.9123	1.68674	6.60928	7.85467	5.40939	6.62445	1.22271	93.3907	92.1453	93.3756	92.9705	0.714689
4018	LPA	14777	14304	14575	14552	237.337	72833	73629	83552	76671.3	5972.11	85.137	78.6133	88.0668	83.939	4.83928	18.9004	20.2822	19.4628	19.5485	0.694879	81.0996	79.7178	80.4515	80.423	0.691346
29904	EEF2K	24811	21074	21720	22535	1997.36	179358	187464	189664	185495	5427.72	83.217	85.3897	83.223	83.9432	1.25271	16.3105	21.3474	15.6459	17.768	3.11767	83.6895	78.6526	82.232	81.5247	2.59188
112885	PHF21B	29782	29320	28200	29100.7	813.487	162026	162526	170008	164853	4471.07	81.122	81.5986	89.1181	83.9462	4.48531	8.68006	10.8526	12.2983	10.6103	1.82125	91.3199	89.1474	89.3897	89.9523	1.19056
162333	RNF190	21962	19037	18368	19789	1911.37	184224	170983	171683	175630	7450.85	92.0148	80.1834	79.7315	83.9765	6.96497	32.5732	32.5545	32.2912	32.473	0.157667	67.4268	67.4455	67.527	67.4664	0.0532951
54504	CPVL	16846	17654	20819	18439.7	2099.79	73162	76684	72085	73977	2405.38	83.2859	87.5439	81.2057	84.0119	3.23086	17.8232	14.5323	2.51738	11.6243	8.05663	82.1768	85.4677	88.3757	85.3401	3.10142
146057	TTBK2	19438	19072	19229	19246.3	183.615	171104	176339	183181	176875	6056.29	80.2316	84.2951	87.5831	84.0366	3.68254	12.2754	13.3186	7.97006	11.188	2.83525	87.7246	86.6814	88.812	87.7393	1.06537
8451	CUL4A	16196	14728	17362	16095.3	1319.88	85394	86900	83722	85338.7	1589.72	84.0368	88.3343	79.8029	84.058	4.26577	5.7145	11.3951	2.55369	6.55444	4.48016	94.2855	88.6049	93.4456	92.112	3.06614
84279	C2ORF7	14780	13805	15802	14795.7	998.592	80238	72099	69715	74017.3	5517.55	91.717	82.0737	78.4036	84.0648	6.87641	29.5329	30.2852	22.5802	27.4661	4.24797	70.4671	69.7148	72.5339	70.9053	1.45973
8500	PPFIA1	16849	17059	18324	17410.7	797.909	63380	64737	75588	67901.7	6691.05	81.2065	80.9328	90.1551	84.0981	5.24724	15.348	17.1577	13.7937	15.4332	1.68363	84.652	82.8423	84.5668	84.0203	1.02115
29843	SENP1	15437	16369	18621	16809	1636.97	71695	76195	74290	74060	2258.8	81.538	86.9605	83.8128	84.1038	2.72295	23.4829	20.3488	11.9852	18.6056	5.94375	76.5171	79.6512	81.3944	79.1876	2.47149
2002	ELK1	14088	13512	15786	14462	1182.23	83583	84761	88036	85460	2307.33	82.1887	86.0803	84.075	84.1147	1.94609	16.6843	17.9908	10.9298	15.2016	3.75677	83.3157	82.0092	84.7984	83.3744	1.39551
4057	LTF	14500	14163	16136	14933	1055.37	72756	76430	81298	76828	4284.89	85.0427	81.7407	85.5944	84.1259	2.08399	20.3252	21.743	10.6993	17.5892	6.00878	79.6748	78.257	82.4108	80.1142	2.1115
53827	FXYD5	13556	13522	13719	13599	105.304	84125	86064	86342	85510.3	1207.76	82.7418	87.4534	82.3975	84.1975	2.82487	19.6098	18.2778	21.1761	19.6879	1.45077	80.3902	81.7222	80.3121	80.8082	0.792569
51701	NLK	22147	16049	17429	18541.7	3197.64	192323	173647	187260	184410	9658.68	90.2763	79.5829	82.823	84.2274	5.48328	5.86796	13.2903	5.63197	8.26342	4.35504	94.132	86.7097	91.7366	90.8594	3.78814
11198	SUPT16H	16568	17782	17402	17250.7	620.987	72270	73172	77098	74180	2566.99	82.2231	83.3539	87.1328	84.2366	2.57111	18.7469	13.2533	17.9494	16.6498	2.96842	81.2531	86.7467	83.3502	83.7833	2.7723
83732	RIOK1	18898	17552	16454	17634.7	1224.1	177608	195984	179866	184486	10021.4	83.1892	90.1189	79.4574	84.2552	5.41011	17.8025	7.11939	10.0911	11.671	5.514	82.1975	92.8806	88.329	87.8024	5.36098
79858	NEK11	21049	16688	18996	18911	2181.74	173180	180670	200464	184771	14096.8	81.0565	82.8956	88.8333	84.2618	4.06443	9.40256	10.7764	-2.92683	5.75072	7.54631	90.5974	89.2236	94.2493	91.3568	2.59747
7732	ZNF179	29064	29062	28843	28989.7	127.021	164909	164019	167643	165524	1888.57	82.6054	82.3686	87.8467	84.2736	3.0967	10.8213	11.6963	10.1902	10.9026	0.756348	89.1787	88.3037	89.0974	88.8599	0.483443
29110	TBK1	23588	19755	19927	21090	2165.04	179065	190364	189184	186204	6210.93	83.0775	86.7426	83.0073	84.2758	2.13657	20.0217	26.283	21.8309	22.7119	3.22228	79.9783	73.717	77.2881	76.9945	3.14097
150160	CCT8L2	14906	14717	15619	15080.7	475.691	85916	87167	83573	85552	1824.44	84.5695	88.6157	79.6553	84.2801	4.48719	12.6854	11.4314	11.1517	11.7562	0.816792	87.3146	88.5686	88.2438	88.0423	0.650826
26095	DKFZP566K0524	16333	15894	18442	16889.7	1362.16	64646	65517	73881	68014.7	5099.03	82.9152	81.9591	88.026	84.3001	3.26197	17.9926	22.3748	12.9398	17.7691	4.72147	82.0074	77.6252	82.2309	80.6212	2.59701
10518	CIB2	27855	23807	23008	24890	2598.66	182148	184044	192754	186315	5656.06	84.5449	83.7943	84.6114	84.3169	0.453767	7.27086	11.7312	11.3379	10.1133	2.46949	92.7291	88.2688	89.8867	90.2949	2.25801
124739	USP43	13445	12777	14048	13423.3	635.777	72345	76251	82570	77055.3	5159.74	84.5394	81.5409	86.9896	84.3566	2.72898	25.6154	28.3762	22.0084	25.3333	3.19328	74.3846	71.6238	74.6667	73.5583	1.68129
1540	CYLD	18561	17987	18970	18506	493.803	74748	75256	72829	74277.7	1280.04	85.1756	85.8402	82.0854	84.3671	2.00376	10.4766	12.7902	10.3428	11.2032	1.37602	89.5234	87.2098	88.7968	88.51	1.18316
57818	G6PC2	19410	19154	19389	19317.7	142.128	65394	66546	72149	68029.7	3613.65	83.9248	83.313	85.8658	84.3679	1.33285	4.11231	8.58124	8.41485	7.03613	2.53347	95.8877	91.4188	92.9639	93.4234	2.26963
10269	ZMPSTE24	16946	16159	17990	17031.7	918.501	79318	67748	75849	74305	5937.52	90.6208	76.8827	85.656	84.3865	6.95651	18.8491	18.8362	15.0755	17.5869	2.17502	81.1509	81.1638	82.4131	81.5759	0.725031
151242	PPP1R1C	14108	15516	16107	15243.7	1026.95	63160	67245	73898	68101	5419.94	80.9096	84.2327	88.0472	84.3965	3.57163	27.3475	24.6802	23.5967	25.2081	1.93032	72.6525	75.3198	74.7919	74.2548	1.41243
3744	KCNA10	13133	11876	13708	12905.7	936.919	87193	88499	81248	85646.7	3864.92	85.8726	90.0193	77.3528	84.4149	6.45782	22.6704	28.6261	19.957	23.7512	4.43446	77.3296	71.3739	76.2488	74.9841	3.17292
9978	RBX1	27921	28252	27782	27985	241.448	164534	168495	164528	165852	2288.62	82.4124	84.6773	86.1722	84.4206	1.89296	13.9277	14.2258	13.1843	13.7793	0.536351	86.0723	85.7742	86.2207	86.0224	0.227395
1031	CDKN2C	26692	22832	22326	23950	2388.08	176926	190278	192512	186572	8428.03	82.0594	86.7024	84.5027	84.4215	2.32258	10.5036	15.5197	13.7739	13.2658	2.54639	89.4964	84.4803	86.7342	86.9036	2.51235
5214	PFKP	22782	19226	19237	20415	2049.89	176090	183766	195510	185122	9780.75	82.4581	84.3559	86.5783	84.4641	2.06226	2.96849	-2.13382	-4.62009	-1.26181	3.86871	97.0315	102.134	101.262	100.142	2.72914
7222	TRPC3	14852	14570	13902	14441.3	487.895	74125	79649	77435	77069.7	2780.06	86.7191	85.3349	81.357	84.4703	2.7836	18.9048	20.651	21.3155	20.2904	1.24519	81.0952	79.349	79.7096	80.0513	0.921926
8986	RPS6KA4	28362	24353	22912	25209	2824.04	183258	179749	197092	186700	9169.44	85.0732	81.7907	86.5605	84.4748	2.44056	5.78498	9.6513	11.9453	9.12721	3.11345	94.215	90.3487	90.8728	91.8122	2.09737
7037	TFRC	13702	14534	15637	14624.3	970.658	71928	76009	75186	74374.3	2158.18	81.8156	86.7386	84.8721	84.4755	2.48536	31.0081	28.6237	25.1222	28.2513	2.9606	68.9919	71.3763	71.7487	70.7056	1.49576
54904	WHSC1L1	32220	31865	31015	31700	619.213	171524	167369	159262	166052	6236.24	86.0089	84.0965	83.3412	84.4822	1.37502	2.23623	4.20482	3.50033	3.3138	0.997465	97.7638	95.7952	96.6862	96.7484	0.985769
57007	CMKOR1	15815	14973	17461	16083	1265.47	158324	166692	171710	165575	6762.5	88.2906	82.414	82.7428	84.4825	3.30204	21.7195	28.9273	14.5627	21.7365	7.1823	78.2805	71.0727	78.2635	75.8722	4.15653
5723	PSPH	27146	22656	23875	24559	2321.83	171778	185117	203786	186894	16077.8	79.6091	84.2949	89.5682	84.4907	4.98243	8.91622	15.6788	8.68812	11.0944	3.97189	91.0838	84.3212	88.9056	88.1035	3.45192
164832	LONRF2	28428	29320	29231	28993	491.324	161931	168314	167598	165948	3496.91	81.0731	84.5839	87.8225	84.4932	3.37561	12.3231	11.2497	9.04572	10.8728	1.67088	87.6769	88.7503	89.1272	88.5181	0.752511
2158	F9	14592	14878	15455	14975	439.601	75114	76473	71604	74397	2512.44	85.6117	87.2922	80.637	84.5136	3.46081	28.4231	27.2352	24.5943	26.7508	1.95981	71.5769	72.7648	73.2492	72.5303	0.860441
7093	TLL2	12071	12891	13714	12892	821.5	77179	69663	76452	74431.3	4145.47	88.0722	79.1674	86.369	84.5362	4.72687	40.9536	33.0128	34.0294	35.9986	4.32114	59.0464	66.9872	64.0014	63.345	4.01087
85464	SSH2	15959	16483	17356	16599.3	705.728	66713	65216	72574	68167.7	3888.71	85.705	81.563	86.3959	84.5546	2.61375	20.3121	19.7383	17.5384	19.1962	1.46414	79.6879	80.2617	80.8038	80.2511	0.557999
79444	BIRC7	29446	29268	27765	28826.3	923.44	172556	160786	165006	166116	5962.99	86.5399	80.7011	86.4291	84.5567	3.33951	10.2117	10.8946	13.2237	11.4433	1.57916	89.7883	89.1054	88.5567	89.1501	0.617034
5500	PPP1CB	16424	16879	19371	17558	1586.5	63536	69894	71258	68229.3	4121.37	81.4171	87.7182	84.7546	84.6299	3.1524	17.2604	19.4734	8.3907	15.0415	5.8651	82.7396	80.5266	84.9585	82.7415	2.21596
53	ACP2	15236	14886	15289	15137	218.982	62117	70968	71841	68308.7	5379.88	79.5019	89.1313	85.4817	84.705	4.86147	21.9425	28.9677	26.4993	25.8032	3.56394	78.0575	71.0323	74.1968	74.4289	3.51832
1183	CLCN4	14647	13907	15439	14664.3	766.147	86915	83024	88289	86076	2730.93	85.5889	84.2499	84.3256	84.7214	0.752199	14.2933	15.4177	12.7332	14.1481	1.34816	85.7067	84.5823	85.8519	85.3803	0.694901
83440	ADP-GK	22255	18409	19875	20179.7	1941.02	175373	177115	204884	185791	16558.2	82.1127	81.2187	90.8452	84.7256	5.31861	4.92676	2.43656	-8.58603	-0.407568	7.19136	95.0732	97.5634	100.408	97.6814	2.66912
814	CAMK4	25108	22218	20707	22677.7	2236.22	175520	192211	194091	187274	10222.6	81.3902	87.6042	85.2121	84.7355	3.13429	15.1386	17.8713	19.684	17.5646	2.28817	84.8614	82.1287	82.4354	83.1419	1.49706
11183	MAP4K5	22585	19217	20559	20787	1695.54	169939	188026	199481	185815	14894.6	79.4956	86.3653	88.3859	84.7489	4.66034	3.5773	-1.96838	-13.4637	-3.95159	8.69187	96.4227	101.968	103.952	100.781	3.90239
6833	ABCC8	12488	12604	12363	12485	120.528	72870	78972	80294	77378.7	3960.17	85.1823	84.579	84.4931	84.7515	0.37559	30.6656	30.2793	30.0795	30.3415	0.297957	69.3344	69.7207	69.6585	69.5712	0.207449
653129	PTPN20A	16766	17581	20176	18174.3	1780.75	59777	68202	77407	68462	8817.88	76.3437	85.4919	92.4238	84.7531	8.06545	14.7343	15.816	5.36058	11.9703	5.74968	85.2657	84.184	88.0297	85.8265	1.98323
79960	PHF17	31207	30561	30831	30866.3	324.446	175688	169898	154509	166698	10946	88.1514	85.4009	80.7861	84.7795	3.72174	5.28908	7.85688	3.87773	5.67457	2.01739	94.7109	92.1431	94.3254	93.7265	1.38472
57478	USP31	14599	14452	14532	14527.7	73.5957	71485	79154	81776	77471.7	5347.79	83.4863	84.7822	86.1187	84.7957	1.31622	19.4523	21.1108	19.2045	19.9225	1.03649	80.5477	78.8892	80.0775	79.8381	0.854739
580	BARD1	27472	26567	17582	23873.7	5467.5	168887	161521	169202	166537	4346.55	84.6521	81.0802	88.6848	84.8057	3.80464	15.4913	18.162	44.5198	26.0577	16.0443	84.5087	81.838	73.9423	80.0963	5.49428
8555	CDC14B	18231	19738	20687	19552	1238.52	61630	67056	76746	68477.3	7657.58	78.8446	83.984	91.5993	84.8093	6.41728	8.90944	6.04685	2.83958	5.93196	3.03656	91.0906	93.9531	94.068	93.0372	1.68686
91694	LONRF1	32103	30878	30766	31249	741.703	177552	159456	162913	166640	9606.56	89.1104	80.0151	85.304	84.8098	4.56774	2.67331	6.56124	4.2652	4.49992	1.95456	97.3267	93.4388	95.5001	95.4218	1.94514
652759	LOC652759	29966	29338	30966	30090	821.053	166400	164681	168666	166582	1998.75	83.3725	82.7101	88.3967	84.8264	3.10962	8.42062	11.0004	3.88945	7.77017	3.59984	91.5794	88.9996	92.2298	90.9363	1.70847
166614	MGC45428	15132	16380	17433	16315	1151.88	64023	69058	72121	68400.7	4088.82	82.0744	86.6182	85.8309	84.8412	2.42823	23.145	21.4813	17.0804	20.5689	3.13358	76.855	78.5187	79.4311	78.2683	1.30617
153	ADRB1	17646	19697	20697	19346.7	1555.38	158289	169289	171288	166289	6999.64	88.2705	83.7378	82.5335	84.8473	3.02511	12.9758	9.54611	0.330134	7.61733	6.53973	87.0242	90.4539	92.3827	89.9536	2.71402
10803	CCR9	27752	24634	23617	25334.3	2154.62	184429	193043	184555	187342	4937.32	85.6306	87.9923	80.9275	84.8501	3.5965	7.70675	9.32718	8.74017	8.59137	0.8204	92.2932	90.6728	91.4086	91.4582	0.811354
10942	PRSS21	15122	15336	15231	15229.7	107.006	72623	77898	81988	77503	4694.98	84.8798	83.3798	86.3512	84.8703	1.48573	17.1457	16.4258	15.6296	16.4004	0.758399	82.8543	83.5742	83.5996	83.3427	0.423176
115330	GPR146	25308	23206	21907	23473.7	1716.23	186676	185576	190150	187467	2387.47	86.7001	84.509	83.4414	84.8835	1.66132	15.4326	13.8595	15.0194	14.7705	0.81558	84.5674	86.1405	85.2295	85.3125	0.789847
51727	UMP-CMPK	26606	22723	23810	24379.7	2003.2	184005	182525	196206	187579	7508.05	85.4288	83.0857	86.1624	84.8923	1.60698	11.1912	15.2047	8.61624	11.6707	3.32029	88.8088	84.7953	88.3293	87.3111	2.19193
284996	RNF149	15426	16602	16288	16105.3	608.908	74476	76299	73410	74728.3	1460.94	84.8516	87.0846	82.7723	84.9028	2.1566	24.4372	19.2457	21.7691	21.8174	2.59611	75.5628	80.7543	78.1826	78.1666	2.59581
23287	AGTPBP1	12844	13304	14277	13475	731.644	71299	79035	82462	77598.7	5718.43	83.2586	84.6493	86.8712	84.9264	1.82215	28.2247	26.8338	20.7622	25.2736	3.96836	71.7753	73.1662	74.7264	73.2226	1.47636
5032	P2RY11	19078	21095	21003	20392	1138.89	148918	166271	185882	167024	18493.5	82.8731	82.1994	89.7716	84.948	4.19088	5.71824	3.61677	-1.33673	2.6661	3.62229	94.2818	96.3832	97.3339	95.9996	1.56181
5778	PTPN7	15697	16459	18434	16863.3	1412.59	69650	76475	78232	74785.7	4533.55	79.1014	87.2946	88.4736	84.9565	5.10484	21.6738	19.9905	13.5365	18.4002	4.29542	78.3262	80.0095	81.5998	79.9785	1.63699
80028	FBXL18	26586	25386	25939	25970.3	600.613	170568	168797	161454	166940	4832.55	85.517	84.833	84.5196	84.9566	0.510047	18.2151	22.3111	18.2562	19.5942	2.35303	81.7849	77.6889	80.4058	79.9599	2.08408
80853	KIAA1718	28375	28118	27835	28109.3	270.104	173122	171735	156294	167050	9341.04	86.8311	86.3484	81.7457	84.9751	2.80712	13.372	14.9383	12.3436	13.5513	1.3066	86.628	85.0617	86.4487	86.0461	0.857236
5930	RBBP6	19356	18243	18172	18590.3	664.036	173416	173456	180059	175644	3823.84	83.5918	85.7703	85.5794	84.9805	1.20646	12.3716	14.6667	12.8369	13.2917	1.21329	87.6284	85.3333	86.7083	86.5567	1.15506
4311	MME	16873	16061	17608	16847.3	773.819	77663	73938	72817	74806	2536.93	88.6489	84.2678	82.0712	84.9959	3.34875	18.7936	21.0669	16.0039	18.6215	2.53591	81.2064	78.9331	81.3785	80.506	1.36493
23178	PASK	14717	15316	16966	15666.3	1164.71	64181	69231	72408	68606.7	4148.88	82.2876	86.8458	86.1889	85.1074	2.46403	25.0977	26.3143	19.2201	23.544	3.79371	74.9023	73.6857	76.456	75.0146	1.38854
1139	CHRNA7	24858	23141	23433	23810.7	918.693	175295	182853	206632	188260	16353.2	81.2831	83.2387	90.8469	85.1229	5.05267	15.8502	13.8176	10.5382	13.402	2.68026	84.1498	86.1824	86.598	85.6434	1.31007
5524	PPP2R4	29396	27153	25060	27203	2168.43	184346	179101	200958	188135	11410.5	85.5911	81.4884	88.2975	85.1257	3.42834	2.56773	0.407442	4.23828	2.40449	1.92063	97.4323	99.5926	97.5955	98.2068	1.20289
83549	UCK1	21836	20678	20533	21015.7	714.119	180206	167281	190150	179212	11466.8	84.6262	79.8424	91.0081	85.1589	5.6019	3.13117	6.22771	2.00218	3.78702	2.18778	96.8688	93.7723	96.213	95.618	1.63175
8821	INPP4B	26556	23200	22770	24175.3	2072.9	183469	177966	203338	188258	13346.7	85.1737	80.9589	89.3669	85.1665	4.20399	11.3281	13.2773	12.8688	12.4914	1.02794	88.6719	86.7227	87.5086	87.6344	0.980657
5328	PLAU	28126	25985	23870	25993.7	2128.01	183891	185047	195596	188178	6450.13	85.3745	84.2622	85.8883	85.175	0.831216	6.48846	4.38163	8.41706	6.42905	2.01837	93.5115	95.6184	93.5709	94.2336	1.1996
22992	FBXL11	30560	29226	28034	29273.3	1263.67	177246	173851	151486	167528	13995.8	88.953	87.4398	79.161	85.1846	5.27117	7.20519	11.8918	11.3992	10.1654	2.57542	92.7948	88.1082	89.8346	90.2459	2.37022
8532	CPZ	16608	16196	17318	16707.3	567.557	74253	79255	71440	74982.7	3958.27	84.5858	90.6113	80.4431	85.2134	5.11307	19.1164	22.0185	16.8931	19.3427	2.57023	80.8836	77.9815	80.6573	79.8408	1.61421
56940	DUSP22	15310	15252	16029	15530.3	432.831	66871	68912	70225	68669.3	1690.12	85.9182	86.4261	83.4662	85.2702	1.58281	23.3698	26.4464	22.7028	24.173	1.99687	76.6302	73.5536	75.827	75.337	1.59579
7844	RNF103	30197	27276	27599	28357.3	1601.36	171718	163668	167139	167508	4037.69	86.1087	82.1876	87.5758	85.2907	2.78569	8.00811	16.5197	13.9246	12.8175	4.36246	91.9919	83.4803	87.1825	87.5516	4.26778
23220	DTX4	29214	29810	29979	29667.7	401.871	159782	169680	173040	167501	6892.44	79.9675	85.2885	90.7481	85.3347	5.39046	10.0759	9.97875	6.9876	9.01408	1.75566	89.9241	90.0212	90.9859	90.3104	0.587008
6330	SCN4B	17564	15668	16565	16599	948.457	87880	84478	87699	86685.7	1914.04	86.5737	85.7821	83.7413	85.3657	1.46137	-2.31017	5.66162	6.78305	3.37816	4.95805	102.31	94.3384	96.6218	97.7568	4.1053
3736	KCNA1	13603	12767	15195	13855	1233.46	91027	82944	86214	86728.3	4065.97	89.7851	84.1656	82.2707	85.4071	3.90802	21.0097	21.7989	13.6569	18.8218	4.49031	78.9903	78.2011	81.1782	79.4565	1.54231
1675	DF	19551	18671	19534	19252	503.233	78928	73818	72711	75152.3	3316.34	90.1561	84.1246	81.9459	85.4089	4.25313	6.40108	9.42195	7.94875	7.92393	1.51059	93.5989	90.578	92.0761	92.0843	1.51045
9313	MMP20	13322	13465	14950	13912.3	901.486	70047	78160	86096	78101	8024.66	81.7255	83.6723	90.8573	85.4184	4.80977	25.3349	25.6874	17.9897	23.004	4.34607	74.6651	74.3126	76.996	75.3246	1.45819
1522	CTSZ	12924	12542	13892	13119.3	695.875	78852	76304	78169	77775	1318.9	92.5074	81.6	82.1622	85.4232	6.14151	30.8975	29.5392	21.5265	27.3211	5.06399	69.1025	70.4608	72.6789	70.7474	1.80535
3776	KCNK2	15874	15582	16643	16033	548.079	87727	87368	84997	86697.3	1483.43	86.4175	88.8275	81.0655	85.4368	3.97284	7.60474	6.39558	6.24204	6.74746	0.746392	92.3953	93.6044	93.2525	93.0841	0.621937
55167	MSL2L1	30328	27150	25434	27637.3	2483.13	173908	177668	185209	178928	5754.95	86.7356	83.4031	86.1764	85.4384	1.78464	6.15823	9.17434	11.8062	9.04625	2.82615	93.8418	90.8257	90.9538	91.8737	1.70558
92291	CAPN13	14811	15732	16331	15624.7	765.663	72770	76553	84762	78028.3	6130.62	85.0599	81.878	89.394	85.444	3.77268	18.7132	14.1649	10.1015	14.3265	4.3081	81.2868	85.8351	85.6735	84.2651	2.58055
8789	FBP2	15871	16244	18557	16890.7	1455.09	62320	65988	78715	69007.7	8604.52	79.7759	82.5788	94.0551	85.4699	7.56593	19.3058	21.0576	13.2618	17.875	4.0901	80.6942	78.9424	82.125	80.5872	1.59397
56649	TMPRSS4	15508	15242	15636	15462	200.988	73822	77187	83044	78017.7	4666.78	86.348	82.5859	87.5095	85.4812	2.57373	15.37	16.6824	13.6515	15.2346	1.51996	84.63	83.3176	84.7654	84.2377	0.799661
79054	TRPM8	15999	15775	15642	15805.3	180.423	77565	74801	81337	77901	3280.93	90.9314	79.9219	85.6371	85.4968	5.50612	13.5488	13.6666	13.2738	13.4964	0.201611	86.4512	86.3334	86.5036	86.4294	0.0871955
1513	CTSK	13552	12890	14018	13486.7	566.831	73861	77858	74022	75247	2262.62	84.1188	88.9446	83.4959	85.5198	2.9823	32.554	37.0899	31.6449	33.7629	2.91686	67.446	62.9101	66.2371	65.5311	2.34893
1515	CTSL2	13982	13948	15974	14634.7	1160.02	70747	77528	86284	78186.3	7789.39	82.5827	82.9667	91.0635	85.5376	4.78941	22.2973	23.1477	12.2936	19.2462	6.03614	77.7027	76.8523	80.7538	78.4363	2.05159
6327	SCN2B	16681	17424	18588	17564.3	961.214	71252	78885	84518	78218.3	6658.08	83.201	84.4818	89.1264	85.6031	3.11774	8.98571	6.16717	-2.69281	4.15336	6.09414	91.0143	93.8328	95.8466	93.5646	2.42732
364	AQP7	16313	15902	16388	16201	261.643	85584	87677	87383	86881.3	1133.1	84.2307	89.1531	83.4284	85.604	3.09965	5.05384	4.45766	7.67541	5.72897	1.71182	94.9462	95.5423	94.271	94.9198	0.636065
4852	NPY	20557	16456	16654	17889	2312.68	182637	188917	190810	187455	4278.24	85.6113	86.7855	84.4389	85.6119	1.17329	11.8144	12.4103	9.71048	11.3117	1.41837	88.1856	87.5897	88.6883	88.1545	0.549965
2743	GLRB	13758	13670	14235	13887.7	304.001	84056	89004	87603	86887.7	2550.38	82.6714	90.5515	83.6462	85.623	4.2959	18.5184	18.0197	18.8204	18.4528	0.404333	81.4816	81.9803	81.5472	81.6697	0.270962
2686	GGTL3	15435	15977	15823	15745	279.292	73594	81576	79282	78150.7	4109.5	86.0689	87.4865	83.383	85.6461	2.08414	15.7506	13.9104	12.0072	13.8894	1.87181	84.2494	86.0896	86.1106	85.4832	1.06858
84636	GPR174	20277	20569	20985	20610.3	355.805	146688	170529	188462	168560	20956.5	81.5887	84.3699	91.0512	85.6699	4.86335	0.326355	5.90589	-1.20811	1.67471	3.74377	99.6736	94.0941	98.3253	97.3643	2.91125
8192	CLPP	18981	20301	21386	20222.7	1204.41	75083	73642	77435	75386.7	1914.65	85.5748	83.9146	87.5312	85.6735	1.81033	8.64305	2.26569	0.175062	3.6946	4.41113	91.3569	97.7343	96.3054	95.1322	3.34663
56479	KCNQ5	15141	17180	16235	16185.3	1020.41	70290	83209	81403	78300.7	6995.96	82.023	89.3098	85.7095	85.6808	3.64347	16.4866	7.76995	10.1994	11.4853	4.49837	83.5134	92.23	88.5147	88.086	4.37412
140901	STK35	27738	23985	23793	25172	2224.29	179350	188296	200563	189403	10649.7	83.2132	85.7779	88.1201	85.7037	2.4543	7.48918	11.3227	8.90013	9.23733	1.93886	92.5108	88.6773	90.7627	90.6503	1.91922
7416	VDAC1	12678	13660	14368	13568.7	848.694	85894	89006	85968	86956	1775.74	84.547	90.5536	82.0271	85.7092	4.38045	24.8568	18.1107	17.7999	20.2558	3.98763	75.1432	81.8893	79.7442	78.9256	3.44675
6328	SCN3A	14303	13403	15060	14255.3	829.528	85640	82817	92870	87109	5184.99	84.2878	84.0317	88.8622	85.7272	2.71794	15.9304	18.2349	15.462	16.5424	1.4843	84.0696	81.7651	83.4576	83.0974	1.19371
11131	CAPN11	29827	25019	25304	26716.7	2697.39	176924	188966	202645	189512	12869.2	82.0585	86.0904	89.0555	85.7348	3.51207	1.23088	7.83423	3.29505	4.12005	3.37809	98.7691	92.1658	95.8799	95.6049	3.31025
53826	FXYD6	25747	21909	18711	22122.3	3522.85	189436	190873	187420	189243	1734.57	88.0138	86.98	82.2148	85.7362	3.09313	14.2582	18.7877	25.8976	19.6479	5.86719	85.7418	81.2123	80.3521	82.4354	2.89551
56302	TRPV5	15309	14277	15168	14918	559.581	88498	86350	86217	87021.7	1280.27	87.2043	87.7547	82.2737	85.7442	3.01818	10.9005	13.953	13.822	12.8918	1.72576	89.0995	86.047	87.1082	87.4182	1.54967
9101	USP8	16037	15901	17094	16344	653.069	71479	78534	76331	75448	3609.44	81.2806	89.7511	86.2259	85.7526	4.25504	20.8078	23.1558	19.0559	21.0065	2.05714	79.1922	76.8442	78.9935	78.3433	1.30203
140458	ASB5	30078	28584	31871	30177.7	1645.76	171872	169182	164383	168479	3793.67	86.188	85.0316	86.0942	85.7713	0.642266	8.36023	13.435	1.11922	7.63815	6.18956	91.6398	86.565	92.3618	90.1889	3.15906
676	BRDT	28800	25199	25440	26479.7	2013.08	172274	190184	206608	189689	17172.4	79.8452	86.6586	90.8362	85.78	5.5479	4.15195	7.19266	2.90676	4.75046	2.20475	95.848	92.8073	95.2495	94.635	1.61082
115426	UHRF2	32824	30547	31510	31627	1143	165061	165990	174056	168369	4946.94	82.6836	83.3852	91.2943	85.7877	4.78171	0.496102	7.75483	2.28236	3.51109	3.78215	99.5039	92.2452	96.4889	96.0793	3.64665
10273	STUB1	30793	32150	31159	31367.3	702.079	174626	164702	166184	168504	5353.34	87.6049	82.7209	87.0624	85.7961	2.67696	6.39516	3.30884	3.22131	4.30844	1.80769	93.6048	96.6912	95.6916	95.3292	1.57475
22838	RNF44	27123	27933	26267	27107.7	833.106	170496	171473	163647	168539	4264.38	85.48	86.2133	85.6985	85.7973	0.376479	16.6686	15.4322	17.4825	16.5278	1.03239	83.3314	84.5678	83.4722	83.7905	0.676865
55072	RNF31	30448	28437	31135	30006.7	1402.1	173418	164963	167218	168533	4378.2	86.9834	82.8555	87.6183	85.8191	2.58605	7.39359	13.4226	3.32949	8.04856	5.07833	92.6064	86.5774	91.9514	90.3784	3.30802
4233	MET	14864	16172	17907	16314.3	1526.48	64434	69564	73538	69178.7	4564.22	82.6291	87.284	87.5982	85.8371	2.78266	24.5408	22.5193	15.3297	20.7966	4.84118	75.4592	77.4807	79.2034	77.3811	1.87411
146330	FBXL16	27512	26165	27710	27129	840.698	170407	165211	170181	168600	2936.85	85.4342	82.9834	89.2111	85.8762	3.13729	15.549	19.6671	13.8277	16.3479	3.00053	84.451	80.3329	83.6521	82.812	2.18378
222658	KCTD20	13887	15195	16469	15183.7	1291.04	89363	85033	87226	87207.3	2165.06	88.087	86.3669	83.2729	85.9089	2.43953	19.0268	8.37759	7.24474	11.5497	6.50007	80.9732	91.6224	88.4503	87.0153	5.46771
2693	GHSR	19787	20001	19345	19711	334.538	146969	176753	183262	168995	19350.4	81.7505	87.5426	88.4722	85.9217	3.64218	2.45252	8.66671	6.72388	5.9477	3.17898	97.5475	91.3333	94.0523	94.311	3.11517
2892	GRIA3	16166	16314	16570	16350	204.392	73466	78603	83220	78429.7	4879.31	85.9121	84.167	87.7026	85.9272	1.76786	11.9418	11.6992	8.68256	10.7745	1.81575	88.0582	88.3008	89.2255	88.5282	0.615956
1850	DUSP8	27970	23198	23743	24970.3	2612.04	181017	189684	198868	189856	8926.75	84.0066	86.4253	87.3585	85.9301	1.72995	6.88854	14.1738	8.99792	10.0201	3.74863	93.1115	85.8262	89.9799	89.6392	3.65454
57512	GPR158	18240	20661	20682	19861	1403.87	136077	177208	195626	169637	30487.9	75.4771	87.7745	94.6042	85.9519	9.69296	8.60438	5.79312	0.473021	4.95684	4.12968	91.3956	94.2069	95.0432	93.5486	1.91081
117854	TRIM6	26996	23158	23190	24448	2206.69	178669	178218	182830	179906	2542.57	89.172	83.668	85.0429	85.961	2.86456	16.4077	21.419	18.8795	18.9021	2.50575	83.5923	78.581	81.0979	81.0904	2.50569
81537	SGPP1	14815	15771	18350	16312	1828.54	61965	69112	77076	69384.3	7559.18	79.2968	86.6893	92.0109	85.999	6.38513	23.7097	24.1863	13.9857	20.6272	5.7567	76.2903	75.8137	79.3728	77.1589	1.93201
140	ADORA3	16939	18550	19394	18294.3	1247.31	130151	182492	197410	170018	35322.1	72.0639	90.468	95.489	86.007	12.3333	13.3318	15.5605	7.06619	11.9862	4.40414	86.6682	84.4395	88.0138	86.3738	1.80525
10452	TOMM40	16164	15912	16515	16197	302.851	88879	87153	85789	87273.7	1548.53	87.5931	88.6009	81.8498	86.0146	3.64185	6.13152	4.43005	6.95723	5.8396	1.28864	93.8685	95.57	94.1604	94.5329	0.909859
27198	GPR81	19503	21934	20778	20738.3	1215.99	138061	179221	191705	169662	28070.4	76.6198	88.8006	92.6596	86.0267	8.37197	3.52451	0.177601	0	1.23404	1.98559	96.4755	99.8224	98.766	98.3546	1.71095
7335	UBE2V1	16704	15590	15974	16089.3	565.885	88522	87312	86207	87347	1157.9	87.2288	88.7685	82.2638	86.087	3.39935	3.05301	6.30256	9.70712	6.35423	3.32736	96.947	93.6974	93.6458	94.7634	1.89122
9025	RNF8	32340	32246	31847	32144.3	261.752	169285	170357	167655	169099	1360.57	84.8569	85.6377	87.8532	86.1159	1.55434	1.86685	3.16859	1.14209	2.05918	1.02685	98.1331	96.8314	97.9408	97.6351	0.702652
493829	TRIM72	27458	25857	24292	25869	1583.03	175774	189402	175677	180284	7896.28	87.6905	89.0546	81.6345	86.1266	3.94953	14.732	13.9816	14.6942	14.4693	0.422779	85.268	86.0184	85.5307	85.6057	0.380797
55	ACPP	13876	14768	15789	14811	957.225	65099	71692	71295	69362	3697.2	83.5266	90.084	84.8007	86.1371	3.47694	29.2343	29.9079	24.0834	27.7419	3.18617	70.7657	70.0921	72.2581	71.0386	1.1085
1840	DTX1	31986	28600	29579	30055	1742.46	167317	189588	184968	180624	11753.7	83.3627	89.1442	86.0616	86.1895	2.89285	1.25044	5.08122	-2.44011	1.29718	3.76088	98.7496	94.9188	98.7028	97.4571	2.19833
56848	SPHK2	21667	21858	21750	21758.3	95.7723	178035	176244	189689	181323	7300.59	83.578	84.2484	90.7816	86.2027	3.97959	3.76101	1.60072	-4.73664	0.208362	4.41662	96.239	98.3993	99.7916	98.1433	1.7901
11074	TRIM31	21248	19953	19382	20194.3	956.123	176607	187880	169438	177975	9296.8	85.1706	93.0915	80.397	86.2197	6.41192	4.51404	7.6335	6.83375	6.3271	1.62027	95.486	92.3665	93.6729	93.8418	1.56657
341350	OVCH1	17833	17973	18433	18079.7	313.9	77864	77176	72462	75834	2940.43	88.8884	88.1309	81.6515	86.2236	3.97764	14.3999	13.1315	12.4927	13.3414	0.970785	85.6001	86.8685	86.6586	86.3757	0.679881
63929	LOC63929	17175	17981	18906	18020.7	866.181	76805	77008	73769	75860.7	1814.28	87.6266	87.9305	83.1968	86.2513	2.64963	17.1748	13.1016	10.7324	13.6696	3.25855	82.8252	86.8984	86.3304	85.3513	2.20604
1903	EDG3	16942	16849	19402	17731	1447.88	152738	162407	193398	169514	21241.3	85.0733	80.2297	93.4992	86.2674	6.71485	15.7386	20.619	6.82544	14.3943	6.99436	84.2614	79.381	85.6057	83.0827	3.27549
90507	SCRN2	15311	16502	17210	16341	959.683	73347	81244	81670	78753.7	4687.15	85.7664	87.1158	86.0024	86.2949	0.720667	16.2956	11.0637	5.16014	10.8398	5.57111	83.7044	88.9363	89.1602	87.267	3.0873
7064	THOP1	16436	15955	17210	16533.7	633.175	76463	76186	75082	75910.3	730.605	87.2191	86.9498	84.7492	86.306	1.35496	20.4965	22.2591	18.3058	20.3538	1.98052	79.5035	77.7409	79.6462	78.9635	1.06126
6010	RHO	18842	20620	20759	20073.7	1068.92	144711	178978	186135	169941	22141.2	80.45	88.6768	89.8971	86.3413	5.13836	6.5969	6.03002	0.0898971	4.23894	3.60434	93.4031	93.97	95.7611	94.378	1.23081
6753	SSTR3	18065	20948	19634	19549	1443.38	154049	184950	169218	169406	15451.4	85.8284	91.721	81.5069	86.3521	5.12714	10.6427	4.67777	4.97192	6.76414	3.36217	89.3573	95.3222	93.2359	92.6385	3.02701
128674	GPR73L1	21536	22968	21912	22138.7	742.421	142122	178612	189584	170106	24848	78.9588	88.4902	91.6076	86.3522	6.58988	-8.23214	-5.65034	-6.54967	-6.81072	1.31055	108.232	105.65	106.811	106.898	1.2931
825	CAPN3	19343	18664	19892	19299.7	615.146	77464	76708	73741	75971	1967.88	88.4118	87.5726	83.1637	86.3827	2.81913	7.24976	9.8957	6.56993	7.90513	1.75708	92.7502	90.1043	92.0949	91.6498	1.37797
58508	MLL3	27536	27222	27467	27408.3	165.016	170210	176163	162740	169704	6725.77	85.3328	88.6323	85.211	86.392	1.94108	15.4452	17.9037	13.8894	15.7461	2.02401	84.5548	82.0963	84.2539	83.635	1.34101
55008	HERC6	14520	14228	15319	14689	564.793	89263	87110	86678	87683.7	1384.69	87.985	88.5556	82.7302	86.4236	3.21128	15.3974	14.346	13.0714	14.2716	1.16478	84.6026	85.654	85.7284	85.3283	0.62959
8898	MTMR2	23030	21996	22306	22444	530.634	173008	191160	209139	191102	18065.6	80.1946	87.1139	91.9734	86.4273	5.91934	20.9308	18.5553	14.9917	18.1592	2.9893	79.0692	81.4447	81.8408	80.7849	1.49897
8476	CDC42BPA	19646	18869	19841	19452	514.221	175138	180575	189649	181787	7331.07	82.1793	86.3774	90.7619	86.4395	4.29165	11.7516	14.5114	5.26419	10.5091	4.74718	88.2484	85.4886	89.4909	87.7426	2.04853
1360	CPB1	15467	14241	15650	15119.3	766.143	72476	78602	85789	78955.7	6663.54	84.6998	84.1659	90.5205	86.4621	3.52485	15.3307	21.9673	14.0307	17.1095	4.25685	84.6693	78.0327	82.8905	81.8642	3.43528
151525	WDSUB1	33801	32721	31597	32706.3	1102.07	165207	166209	177569	169662	6866.25	82.7587	83.4982	93.1828	86.4799	5.81664	-3.14166	1.75346	2.05002	0.220607	2.91558	103.142	98.2465	99.7794	100.389	2.50389
267	AMFR	30067	29972	29554	29864.3	272.922	166179	174489	168697	169788	4261.14	83.2588	87.7689	88.4133	86.4803	2.80847	8.0761	9.83011	8.13403	8.68008	0.996377	91.9239	90.1699	91.3199	91.1379	0.891058
993	CDC25A	14059	13879	14828	14255.3	504.044	67220	66369	75496	69695	5041.8	86.3893	83.0801	90.0403	86.5032	3.4815	29.4587	31.4043	30.0735	30.3122	0.994493	70.5413	68.5957	69.6878	69.6083	0.975209
4058	LTK	28394	26057	25091	26514	1698.26	185102	185818	202404	191108	9789.17	85.9509	84.6219	88.9472	86.5067	2.2156	5.75871	4.14647	4.09157	4.66559	0.947073	94.2413	95.8535	95.3344	95.1431	0.822974
8411	EEA1	26906	24618	23850	25124.7	1589.75	176322	184341	182599	181087	4217.81	87.971	86.617	84.9328	86.5069	1.52207	16.4506	17.5833	16.7318	16.9219	0.589789	83.5494	82.4167	83.0781	83.0148	0.568998
50808	AK3L1	16416	18837	18085	17779.3	1239.11	63108	67610	78658	69792	8001.34	80.8394	84.713	93.9841	86.5122	6.75448	17.138	10.0808	15.6014	14.2734	3.71125	82.862	89.9192	85.7266	86.1693	3.54932
57695	USP37	17058	15372	17131	16520.3	995.155	73597	80206	83060	78954.3	4854.08	86.0725	85.9568	87.5271	86.5188	0.875118	7.31616	16.6756	5.68926	9.89368	5.92939	92.6838	83.3244	90.1063	88.7048	4.83456
9865	KIAA0644	30264	27502	25806	27857.3	2250.14	170346	188525	185095	181322	9658.97	84.9128	88.6322	86.1221	86.5557	1.89724	6.19863	8.59732	10.5069	8.43429	2.15876	93.8014	91.4027	91.5657	92.2566	1.3403
11156	PTP4A3	16365	16671	16478	16504.7	154.733	70225	71052	67510	69595.7	1852.97	90.445	89.2419	80.0799	86.5889	5.66896	19.4457	20.7041	19.9399	20.0299	0.634027	80.5543	79.2959	79.9701	79.9401	0.629755
89870	TRIM15	32071	30134	31427	31210.7	986.454	170744	172546	166878	170056	2895.96	85.6076	86.7667	87.4355	86.6033	0.924845	2.65384	9.28404	2.44819	4.79536	3.88867	97.3462	90.716	95.2046	94.4223	3.38364
9098	USP6	26005	21994	21316	23105	2534.25	185528	190056	198230	191271	6437.62	86.1537	86.5989	87.0718	86.6081	0.45914	13.1815	18.4456	17.8497	16.4923	2.88263	86.8185	81.5544	83.5077	83.9602	2.66104
55799	CACNA2D3	11622	11781	13222	12208.3	881.454	87049	89256	87346	87883.7	1197.72	85.7257	90.817	83.3917	86.6448	3.79703	30.947	29.5155	24.0168	28.1598	3.65859	69.053	70.4845	71.8402	70.4592	1.39377
266977	GPR110	31139	28376	25505	28340	2817.17	190050	183785	200389	191408	8384.89	88.306	83.6735	88.0419	86.6738	2.60169	-3.73701	-5.37805	2.55321	-2.18728	4.18658	103.737	105.378	102.187	103.767	1.5956
85481	PSKH2	12190	13068	14701	13319.7	1274.28	63381	66774	79651	69935.3	8583.34	81.2079	83.613	95.2225	86.6811	7.49419	35.8939	35.1175	32.3757	34.4623	1.84834	64.1061	64.8825	65.5377	64.8421	0.716632
5775	PTPN4	18695	19294	19718	19235.7	513.989	64271	69251	76153	69891.7	5966.85	82.4091	86.8722	90.8597	86.7137	4.22755	7.252	8.33973	7.35964	7.65046	0.599348	92.748	91.6603	92.3495	92.2526	0.550305
30819	KCNIP2	15407	14771	14419	14865.7	500.757	92256	86852	84755	87954.3	3870.09	91.0392	88.2837	80.8258	86.7163	5.28404	10.7426	11.1238	17.2967	13.0544	3.67893	89.2574	88.8762	86.9456	88.3597	1.2394
171019	ADAMTS19	17179	16664	17377	17073.3	368.058	77371	74734	85083	79062.7	5377.89	90.6939	79.847	89.7461	86.7623	6.00754	7.07412	9.42195	4.48731	6.99446	2.46829	92.9259	90.578	93.0055	92.1698	1.37909
7251	TSG101	13638	14526	15885	14683	1131.7	84031	89380	90725	88045.3	3540.96	82.6459	90.9477	86.738	86.7772	4.15105	19.1738	12.9146	10.6688	14.2524	4.40754	80.8262	87.0854	85.7476	84.5531	3.29618
1803	DPP4	14842	15749	18924	16505	2143.44	75096	78716	75127	76313	2081.12	85.5903	89.9682	84.8024	86.787	2.78309	27.3033	23.9316	10.8547	20.6965	8.68839	72.6967	76.0684	79.3035	76.0229	3.30363
23624	CBLC	30475	31267	29185	30309	1050.88	164328	169372	177142	170281	6455.15	82.3064	85.1296	92.9532	86.7964	5.51564	6.91374	5.87394	9.76009	7.51592	2.01184	93.0863	94.1261	92.4841	93.2321	0.830653
5025	P2RX4	28408	25182	25373	26321	1809.92	181812	194858	198752	191807	8872.48	84.385	88.839	87.3064	86.8434	2.2628	5.56941	7.46248	2.96842	5.33343	2.2563	94.4306	92.5375	94.6666	93.8782	1.16706
10668	CGRRF1	26824	23187	24142	24717.7	1885.6	178978	179095	187238	181770	4735.5	89.3302	84.0904	87.1432	86.8546	2.63177	16.8834	21.4431	16.2086	18.1784	2.84736	83.1166	78.5569	81.8216	81.1651	2.34967
23024	PDZRN3	26907	28779	26988	27558	1058.19	171658	177234	163074	170655	7133.05	86.0779	89.1847	85.3905	86.8844	2.02158	17.3877	13.4669	15.3703	15.4083	1.9607	82.6123	86.5331	84.5917	84.579	1.96045
284306	ZNF547	27746	25869	26709	26774.7	940.221	172897	167210	171648	170585	2988.81	86.7153	84.0145	89.9998	86.9099	2.99737	15.0885	20.7516	17.01	17.6167	2.87989	84.9115	79.2484	82.3833	82.1811	2.83697
1159	CKMT1B	22639	19227	19833	20566.3	1820.38	183938	185746	201316	190333	9554.13	86.2379	85.2898	89.2211	86.9163	2.05158	3.70823	-2.11045	-8.51816	-2.30679	6.11556	96.2918	102.11	102.307	100.236	3.41751
6046	BRD2	27848	23293	23544	24895	2560.45	182724	192174	201119	192006	9198.66	84.8191	87.5869	88.3699	86.9253	1.86558	7.29444	14.0139	9.80906	10.3725	3.39498	92.7056	85.9861	89.6275	89.4397	3.36367
4214	MAP3K1	30827	31334	32043	31401.3	610.79	183518	168185	160736	170813	11616.1	92.18	84.5174	84.1336	86.9437	4.53886	6.63696	5.66266	0.588935	4.29619	3.24732	93.363	94.3373	95.7038	94.4681	1.17585
8611	PPAP2A	26392	21717	22571	23560	2489.48	196681	187254	191852	191929	4713.97	91.4621	85.2918	84.2061	86.9867	3.9137	12.7132	19.1054	12.7993	14.8726	3.66589	87.2868	80.8946	85.1274	84.4363	3.25162
283629	C14ORF20	15092	14015	16126	15077.7	1055.57	67250	69254	73644	70049.3	3270.36	86.4297	86.8761	87.7304	87.0121	0.660927	24.546	32.231	23.424	26.7337	4.79377	75.454	67.769	73.2663	72.1631	3.95949
3746	KCNC1	15729	14673	15340	15247.3	534.064	88439	91655	84522	88205.3	3572.24	87.1441	93.3451	80.5951	87.0281	6.37577	8.54012	12.3215	12.6534	11.1717	2.28505	91.4599	87.6785	88.8283	89.3222	1.93849
84909	C9ORF3	13346	13346	14121	13604.3	447.446	77307	80212	80309	79276	1705.89	90.6155	85.9635	84.5095	87.0295	3.1895	28.0002	26.9925	20.9584	25.317	3.80819	71.9998	73.0075	74.683	73.2301	1.35536
9830	TRIM14	32089	29150	30870	30703	1476.6	178163	170063	164554	170927	6845.48	89.4248	85.486	86.1861	87.0323	2.1013	2.77217	11.8826	4.05075	6.23516	4.9324	97.2278	88.1174	93.7648	93.0367	4.59863
92912	UBE2Q2	14009	13230	15736	14325	1282.54	91744	88519	84737	88333.3	3507.19	90.5168	90.0404	80.808	87.1217	5.47302	18.8275	20.5292	10.7475	16.7014	5.22598	81.1725	79.4708	83.2986	81.314	1.91783
84196	USP48	13624	13758	14962	14114.7	736.865	70751	81792	86279	79607.3	7991.2	82.5876	87.7277	91.058	87.1244	4.26733	24.1156	25.441	17.9384	22.4983	4.00422	75.8844	74.559	77.5017	75.9817	1.47375
59272	ACE2	15540	16056	16325	15973.7	398.924	76479	79070	74247	76598.7	2413.73	87.2381	90.3906	83.7619	87.1302	3.31565	24.6012	22.5976	21.8619	23.0202	1.41769	75.3988	77.4024	76.9798	76.5937	1.05609
2538	G6PC	12530	13883	15141	13851.3	1305.79	67670	68788	73998	70152	3377.32	86.9966	86.263	88.172	87.1438	0.962983	36.8866	32.6074	28.0387	32.5109	4.42473	63.1134	67.3926	67.4891	65.9984	2.4989
57799	RAB40C	27851	27921	27769	27847	76.0789	182116	168611	162882	171203	9875.5	91.4587	84.7371	85.2873	87.161	3.73202	15.6394	15.1679	13.049	14.6188	1.37979	84.3606	84.8321	85.3812	84.858	0.51082
23304	UBR2	33938	32049	32079	32688.7	1082.06	173985	177644	162074	171234	8141.31	87.2751	89.3962	84.8529	87.1747	2.27328	-3.55199	3.93343	0.424265	0.26857	3.74514	103.552	96.0666	99.7314	99.7833	3.74298
7512	XPNPEP2	14963	15552	16333	15616	687.239	75722	80777	73419	76639.3	3763.8	86.3362	92.4272	82.783	87.1821	4.87744	27.0232	25.6023	21.5236	24.7164	2.85486	72.9768	74.3977	75.2836	74.2194	1.16372
1436	CSF1R	21011	16664	16103	17926	2686.37	180850	191584	200318	190917	9751.11	84.7506	88.0435	88.7669	87.187	2.14075	9.91582	11.5337	13.1375	11.529	1.61084	90.0842	88.4663	88.471	89.0072	0.932731
2047	EPHB1	14596	16378	16286	15753.3	1003.34	65486	69583	75670	70246.3	5124.3	84.0489	87.309	90.2573	87.2051	3.1055	26.1392	21.6526	23.3766	23.7228	2.26324	73.8608	78.3474	76.2772	76.1618	2.24552
3003	GZMK	16783	14483	14849	15371.7	1235.87	79522	77308	81278	79369.3	1989.4	93.3278	82.721	85.5724	87.2071	5.48907	9.51943	20.4321	17.4568	15.8028	5.64122	90.4806	79.5679	84.1972	84.7486	5.47718
80045	GPR157	17265	18746	19681	18564	1218.24	140003	177423	198586	172004	29665.1	77.7383	87.8841	96.0723	87.2316	9.18438	12.9823	14.2372	5.57219	10.9306	4.68272	87.0177	85.7628	89.0694	87.2833	1.66925
1184	CLCN5	14154	13479	15825	14486	1207.72	93843	86724	84863	88476.7	4739.62	92.6587	88.1489	80.9328	87.2468	5.91479	18.4391	18.6876	10.2785	15.8017	4.78488	81.5609	81.3124	84.1983	82.3572	1.59925
54935	DUSP23	15984	15828	18577	16796.3	1544.07	75215	75538	79511	76754.7	2392.51	85.7321	86.1767	89.9858	87.2982	2.33812	22.2046	22.5783	13.1379	19.3069	5.34579	77.7954	77.4217	80.6931	78.6367	1.79062
11098	PRSS23	16233	15078	17460	16257	1191.18	78946	74367	76950	76754.3	2295.76	90.1776	84.7796	86.9578	87.305	2.71569	22.1837	25.6034	17.6524	21.8132	3.98843	77.8163	74.3966	78.1868	76.7999	2.08958
83983	SSTK	21269	18014	18441	19241.3	1768.94	183605	186852	203192	191216	10497.5	86.0775	85.8115	90.0751	87.3213	2.38849	9.12421	4.4622	0.720601	4.769	4.2102	90.8758	95.5378	95.231	93.8815	2.60756
1195	CLK1	30027	27162	26024	27737.7	2062.66	185924	189802	202840	192855	8861.71	86.3422	86.4804	89.1431	87.3219	1.57876	0.604395	0.345922	0.624002	0.524773	0.1552	99.3956	99.6541	99.4752	99.5083	0.132373
6764	ST5	13330	14501	15326	14385.7	1002.99	73087	81753	84400	79746.7	5917.35	85.448	87.6841	88.9969	87.3764	1.79437	26.4889	21.5703	15.5745	21.2112	5.46606	73.5111	78.4297	78.7888	76.9099	2.94888
2923	GRP58	11374	12679	13281	12444.7	974.857	71884	79018	88565	79822.3	8369.54	83.9749	84.6303	93.5655	87.3903	5.35797	35.9413	29.9591	28.0697	31.3234	4.1093	64.0587	70.0409	68.6766	67.5921	3.13507
121665	SPPL3	16591	16631	17822	17014.7	699.457	78482	75204	76873	76853	1639.09	89.6247	85.7782	86.8668	87.4232	1.98272	20.3448	18.8712	15.9835	18.3998	2.21854	79.6552	81.1288	81.6002	80.7947	1.01461
4012	LNPEP	17528	17367	16104	16999.7	779.836	77981	83615	77235	79610.3	3488.14	91.4408	89.7631	81.1377	87.4472	5.52823	5.21213	6.822	10.3045	7.4462	2.60293	94.7879	93.178	92.5538	93.5066	1.15271
6725	SRMS	21923	19448	19281	20217.3	1479.51	188371	175030	188546	183982	7753.44	88.5685	83.6516	90.2198	87.48	3.4167	2.83419	11.6276	7.93934	7.46704	4.41568	97.1658	88.3724	92.533	92.6904	4.39881
8492	PRSS12	16392	17240	18002	17211.3	805.383	74719	79795	76189	76901	2611.83	85.1411	91.2556	86.058	87.4849	3.29753	20.1784	17.156	15.0602	17.4649	2.57308	79.8216	82.844	82.5351	81.7335	1.66301
8446	DUSP11	26231	23277	22466	23991.3	1981.54	183258	195382	200972	193204	9055.62	85.0732	89.0834	88.3038	87.4868	2.12628	12.3356	14.3424	13.8637	13.5139	1.04814	87.6644	85.6576	86.4861	86.6027	1.00848
4832	NME3	22295	18444	18397	19712	2237.07	182905	185340	206596	191614	13032.1	85.7403	85.0983	91.6245	87.4877	3.59692	4.97294	2.38275	0.916245	2.75731	2.05412	95.0271	97.6172	97.2427	96.629	1.3999
642	BLMH	17571	17055	19025	17883.7	1021.54	76777	76063	77918	76919.3	935.655	87.5932	86.803	88.1023	87.4995	0.654681	15.3288	17.187	10.8366	14.4508	3.26499	84.6712	82.813	85.5492	84.3445	1.39706
10280	OPRS1	16975	20633	19415	19007.7	1862.71	162654	176005	175392	171350	7537.48	90.7846	87.1613	84.5689	87.5049	3.12203	16.6136	5.83981	6.08896	9.51412	6.14957	83.3864	94.1602	90.4859	89.3442	5.47688
200312	RNF215	29592	26807	27650	28016.3	1428.18	180717	179366	189207	183097	5334.64	90.2201	84.2209	88.0815	87.5075	3.04048	8.66113	10.3592	4.58024	7.86685	2.97022	91.3389	89.6408	92.1332	91.0376	1.27318
23552	CCRK	21056	20381	19773	20403.3	641.792	181676	193420	199660	191585	9131.3	85.1484	88.9095	88.4673	87.5084	2.05575	9.79207	-9.56028	-8.1386	-2.6356	10.7861	90.2079	109.56	102.636	100.801	9.80571
10369	CACNG2	15714	14711	15922	15449	647.533	90342	89778	86038	88719.3	2339.16	89.0861	91.3671	82.0964	87.5165	4.83053	8.81952	11.8777	9.93366	10.2103	1.54776	91.1805	88.1223	89.7897	89.6975	1.53119
8805	TIF1	18804	19269	21284	19785.7	1318.26	172484	170220	200164	180956	16673.1	83.1306	84.1278	95.3894	87.5493	6.80801	14.5479	9.84296	-1.78217	7.53622	8.40585	85.4521	90.157	92.4638	89.3577	3.57352
23510	KCTD2	16899	15954	17888	16913.7	967.083	89218	86131	91204	88851	2556.34	87.9391	87.524	87.2123	87.5584	0.364598	1.93466	4.11363	0	2.0161	2.05802	98.0653	95.8864	97.9839	97.3119	1.23519
997	CDC34	14824	14739	15954	15172.3	678.276	89139	88518	88764	88807	312.725	87.8584	90.0393	84.796	87.5646	2.63401	13.7059	11.525	10.0907	11.7739	1.8204	86.2941	88.475	88.2261	87.6651	1.1938
83873	GPR61	30465	26259	27035	27919.7	2238.21	194250	183020	202798	193356	9919.26	90.3051	83.3166	89.1243	87.582	3.7408	-0.996622	3.41598	-4.0393	-0.539981	3.74856	100.997	96.584	100.54	99.3735	2.42656
23113	PARC	30945	30205	29810	30320	576.173	167785	182926	165468	172060	9481.56	84.0851	92.1205	86.6775	87.6277	4.10111	5.71779	9.58053	7.19423	7.49752	1.94915	94.2822	90.4195	92.5025	92.4014	1.93336
23533	P101-PI3K	23834	18817	17747	20132.7	3249.79	184569	195514	195302	191795	6258.8	86.5418	89.8972	86.4836	87.6409	1.95427	-1.38661	0.539383	4.2377	1.13016	2.85832	101.387	99.4606	98.8698	99.9057	1.31609
25831	HECTD1	14825	14420	15836	15027	729.292	86171	90995	89451	88872.3	2463.51	84.8297	92.6496	85.4763	87.6518	4.3402	13.2334	13.8048	10.77	12.6027	1.61269	86.7666	86.1952	87.3973	86.7863	0.601264
55507	GPRC5D	19512	21247	21429	20729.3	1058.16	150191	183512	183248	172317	19162.1	83.6063	90.988	88.4652	87.6865	3.75195	3.76228	3.27557	-3.95636	1.02716	4.32271	96.2377	96.7244	98.9728	97.3117	1.45906
26046	ZNF294	26723	22610	21934	23755.7	2591.92	178834	185517	186264	183538	4091.16	89.2565	87.1834	86.6791	87.7064	1.36591	17.2265	24.0626	23.4034	21.5642	3.77097	82.7735	75.9374	78.4358	79.0489	3.45906
5294	PIK3CG	21981	17715	18794	19496.7	2218.11	178486	194744	203115	192115	12523.2	83.612	89.534	90.04	87.7287	3.5741	6.10368	6.26738	-1.4438	3.64242	4.40556	93.8963	93.7326	96.3576	94.6622	1.47055
5577	PRKAR2B	15049	15722	16026	15599	499.979	64696	69806	77569	70690.3	6481.9	82.9827	87.6024	92.6258	87.737	4.82297	23.816	24.7039	25.1942	24.5714	0.698582	76.184	75.2961	75.4286	75.6362	0.478951
1140	CHRNB1	17080	16951	18308	17446.3	749.008	88241	89520	89162	88974.3	659.829	86.9421	91.0952	85.1901	87.7425	3.03284	0.956363	-2.08573	-3.052	-1.39379	2.09185	99.0436	102.086	101.394	100.841	1.59459
23650	TRIM29	30915	27749	25956	28206.7	2510.98	186830	176458	187075	183454	6060.24	93.3484	82.8203	87.0656	87.7448	5.29677	4.76077	7.28819	10.1867	7.41188	2.71507	95.2392	92.7118	92.5881	93.5131	1.49619
10747	MASP2	28547	25659	24742	26316	1985.76	179984	202264	199087	193778	12051.4	83.5149	92.2939	87.4569	87.7552	4.39708	5.09441	5.9991	5.33487	5.47613	0.468596	94.9056	94.0009	94.5239	94.4768	0.45418
2263	FGFR2	20039	20535	18981	19851.7	793.756	182864	184294	186482	184547	1822.19	85.9096	88.2056	89.2054	87.7735	1.68988	10.6528	7.49748	9.27736	9.14254	1.58197	89.3472	92.5025	90.8575	90.9024	1.57813
2645	GCK	21669	20920	20854	21147.7	452.692	187534	175978	190224	184579	7568.86	88.1643	84.1177	91.0445	87.7755	3.47976	3.9674	5.55176	0.455223	3.32479	2.60833	96.0326	94.4482	96.6752	95.7187	1.14619
5786	PTPRA	17500	18325	19941	18588.7	1241.68	66453	69368	76238	70686.3	5023.95	85.3541	87.0261	90.9658	87.782	2.88119	13.0592	12.7058	6.3676	10.7109	3.76552	86.9408	87.2942	89.2891	87.8414	1.26618
5649	RELN	15405	14456	16148	15336.3	848.087	77736	79820	73904	77153.3	3000.73	88.7358	91.2854	83.3564	87.7925	4.0478	25.6447	30.5806	22.5062	26.2438	4.0704	74.3553	69.4194	73.7562	72.5103	2.69352
11266	DUSP12	18761	17139	19122	18340.7	1056.21	77705	75643	78176	77174.7	1347.21	88.6989	86.3019	88.4073	87.8027	1.30787	10.023	16.6563	10.4321	12.3704	3.71727	89.977	83.3437	87.6296	86.9834	3.36352
57602	USP36	16824	18024	18491	17779.7	859.94	74707	79884	76928	77173	2597.18	85.1268	91.3618	86.9318	87.8068	3.20825	18.3023	13.4302	13.0398	14.9241	2.9321	81.6977	86.5698	85.0759	84.4478	2.49603
4356	MPP3	12970	14380	15711	14353.7	1370.69	66278	69730	76112	70706.7	4989.22	85.1179	87.5024	90.8086	87.8096	2.85778	34.0471	30.8008	26.1529	30.3336	3.96782	65.9529	69.1992	69.6664	68.2728	2.02266
23596	OPN3	28704	25196	24208	26036	2362.77	187367	195614	198553	193845	5799.1	87.029	89.1917	87.2169	87.8125	1.19806	4.78659	7.4921	7.23901	6.5059	1.49433	95.2134	92.5079	93.4941	93.7385	1.36921
5311	PKD2	14503	14371	15802	14892	790.842	74066	81042	85264	80124	5655.16	86.6468	86.8902	89.9447	87.8272	1.83778	20.7086	22.0701	13.1319	18.6369	4.81579	79.2914	77.9299	81.3631	79.5281	1.72882
5584	PRKCI	27928	24338	23062	25109.3	2523.03	184198	195306	202444	193983	9194.7	85.5206	89.048	88.9652	87.8446	2.01305	7.09821	10.5077	11.7434	9.7831	2.40587	92.9018	89.4923	90.2169	90.8703	1.7962
1135	CHRNA2	27374	23934	23593	24967	2091.48	180478	192319	209626	194141	14659.2	83.75	87.6546	92.1922	87.8656	4.22503	8.62625	11.8334	10.0489	10.1695	1.60695	91.3737	88.1666	89.8305	89.7903	1.60393
55819	RNF130	26473	22372	22451	23765.3	2345.24	177820	199548	205095	194154	14415.3	82.4849	91.0269	90.1563	87.8894	4.70059	11.2179	18.0233	14.1545	14.4653	3.41331	88.7821	81.9767	85.5347	85.4312	3.40387
55312	RFK	20812	20462	19413	20229	728.023	185412	183638	185368	184806	1011.76	87.1398	87.8831	88.6579	87.8936	0.759115	7.49402	7.8216	7.18129	7.49897	0.320183	92.506	92.1784	92.501	92.3951	0.187715
3061	HCRTR1	18678	20387	20725	19930	1097.36	152418	179328	186298	172681	17891.3	84.889	88.8552	89.9779	87.9073	2.6736	7.72489	7.01956	0.269934	5.0048	4.11565	92.2751	92.9804	94.9952	93.4169	1.4116
25891	DKFZP586H2123	17691	18320	20073	18694.7	1234.41	71914	83146	85772	80277.3	7360.91	84.0117	89.2395	90.5019	87.9177	3.44109	3.94855	1.78479	-12.7069	-2.32453	9.05627	96.0515	98.2152	102.325	98.8637	3.18642
1188	CLCNKB	14838	15793	15536	15389	494.179	75872	85294	79171	80112.3	4781.01	88.8583	91.6378	83.2613	87.9191	4.26652	19.46	15.4868	13.4883	16.145	3.03975	80.54	84.5132	83.855	82.9694	2.12949
1133	CHRM5	19323	18934	20706	19654.3	931.307	164357	164306	188075	172246	13708.3	91.7654	81.1977	90.8592	87.9408	5.85721	5.13886	12.3421	0.363437	5.94812	6.03017	94.8611	87.6579	94.0519	92.1903	3.94595
2081	ERN1	20925	20538	20184	20549	370.622	191490	172632	190911	185011	10724.4	90.0744	82.4728	91.3822	87.9765	4.81092	7.29602	7.01019	3.65529	5.98717	2.02452	92.704	92.9898	94.0128	93.2355	0.68816
27092	CACNG4	14780	16135	16103	15672.7	773.238	75233	84842	80539	80204.7	4813.22	88.0758	91.1331	84.7618	87.9903	3.18652	19.5528	13.5788	10.7648	14.6321	4.48773	80.4472	86.4212	85.3679	84.0787	3.18882
5796	PTPRK	17307	16599	19695	17867	1622.19	76493	77737	77778	77336	730.347	87.2548	88.8002	87.9368	87.9973	0.774484	16.4912	19.7137	7.82637	14.6771	6.14777	83.5088	80.2863	85.3229	83.0394	2.5509
9781	RNF144	33203	33004	32532	32913	344.632	178032	173131	167556	172906	5241.61	89.3574	87.0684	87.8	88.0753	1.16904	-0.671461	1.04482	-1.13895	-0.255197	1.14986	100.671	98.9552	100.255	99.9606	0.895261
51773	HBXAP	27622	23522	25002	25382	2076.25	170570	190318	192646	184511	12129.5	85.0274	89.4958	89.7201	88.0811	2.64694	13.7744	21.7475	13.7272	16.4164	4.61694	86.2256	78.2525	83.5836	82.6872	4.0614
6616	SNAP25	15057	16233	16874	16054.7	921.534	85275	93592	88914	89260.3	4169.3	83.9153	95.3862	84.9445	88.082	6.34652	11.8321	2.67081	5.26656	6.58981	4.7218	88.1679	97.3292	93.4102	92.9691	4.59652
23139	MAST2	23274	24838	22389	23500.3	1240.09	181007	188335	186229	185190	3772.8	85.013	90.1921	89.0811	88.0954	2.72663	-3.88176	-14.3028	-8.64381	-8.94279	5.21695	103.882	114.303	108.943	109.042	5.21124
326342	EMR4	29160	25643	25199	26667.3	2170.1	192394	192230	198851	194492	3776.18	89.4217	87.613	87.3508	88.1285	1.12755	3.48745	5.78246	3.66874	4.31288	1.27592	96.5126	94.2175	95.6871	95.4724	1.16248
26223	FBXL3P	30843	29960	30240	30347.7	451.239	173918	171805	173081	172935	1064.07	87.2407	86.3845	90.7701	88.1318	2.32464	6.28133	9.67506	6.17237	7.37625	1.99157	93.7187	90.3249	92.6237	92.2225	1.73209
9064	MAP3K6	28575	24692	24707	25991.3	2237.53	183384	200035	200354	194591	9706.86	85.1332	91.2541	88.0262	88.1378	3.06195	5.10799	9.49042	5.45762	6.68535	2.43555	94.892	90.5096	93.3147	92.9054	2.21969
4324	MMP15	13101	13855	13840	13598.7	431.057	75705	81025	84408	80379.3	4387.28	88.6538	86.8713	89.0057	88.1769	1.14435	28.7238	24.6714	23.5865	25.6606	2.70774	71.2762	75.3286	74.3394	73.648	2.11281
672	BRCA1	28666	29009	30002	29225.7	693.853	174661	171777	172662	173033	1477.42	87.6229	86.3701	90.5449	88.1793	2.14228	12.6177	12.4373	6.97195	10.6756	3.20876	87.3823	87.5627	89.3244	88.0898	1.07296
150290	DUSP18	19848	19437	20610	19965	595.188	66957	68796	77263	71005.3	5496.75	86.0343	86.2735	92.2442	88.184	3.51826	2.15086	7.59207	3.22855	4.32382	2.88122	97.8491	92.4079	95.6762	95.3111	2.73892
2829	XCR1	26337	22152	23437	23975.3	2143.81	180605	192238	211709	194851	15715.7	83.8105	87.6168	93.1281	88.1851	4.68473	11.8173	18.0491	10.8029	13.5564	3.92368	88.1827	81.9509	86.4436	85.5258	3.21568
5327	PLAT	17887	17883	17512	17760.7	215.361	70925	85512	85384	80607	8385.1	82.8006	91.8812	90.0763	88.2527	4.80713	2.89802	4.22654	3.69313	3.6059	0.668539	97.102	95.7735	96.3941	96.4232	0.664735
84000	TMPRSS13	16461	15767	16443	16223.7	395.587	74778	79585	87253	80538.7	6291.94	87.5187	85.2634	92.1264	88.3028	3.49804	10.5898	14.58	9.85752	11.6758	2.54168	89.4102	85.42	88.3242	87.7181	2.06303
53831	GPR84	18674	20281	20249	19734.7	918.704	164982	173549	180244	172925	7650.11	92.1254	85.9093	86.9753	88.3367	3.32413	8.38341	7.30229	2.43531	6.04034	3.1685	91.6166	92.6977	93.9597	92.758	1.1727
55437	ALS2CR2	19098	15154	18023	17425	2038.87	186923	187628	205677	193409	10630	87.6755	86.1775	91.2062	88.3531	2.5819	17.9735	18.8729	3.0098	13.2854	8.91027	82.0265	81.1271	86.7146	83.2894	3.0002
4921	DDR2	20783	20631	19896	20436.7	474.359	185756	180959	190736	185817	4888.79	87.3059	86.5662	91.2961	88.3894	2.54433	7.68292	6.9253	5.02129	6.54317	1.37134	92.3171	93.0747	93.4568	92.9495	0.580092
51533	PHF7	31352	31070	31527	31316.3	230.578	180216	170379	169864	173486	5833.75	90.4811	85.649	89.0407	88.3903	2.48084	4.97646	6.50932	2.13698	4.54092	2.21847	95.0235	93.4907	95.4591	94.6578	1.03392
9002	F2RL3	31181	28623	27543	29115.7	1868.37	185894	198867	200594	195118	8035.04	86.3279	90.7092	88.134	88.3904	2.20187	-3.93847	-6.06333	-6.46743	-5.48974	1.35855	103.938	106.063	105.49	105.164	1.09928
93107	KCNG4	15433	14197	16197	15275.7	1009.24	83837	80220	105637	89898	13749.8	82.4479	81.2951	101.505	88.4161	11.3503	9.6464	13.3324	10.5566	11.1785	1.92007	90.3536	86.6676	88.8215	88.6143	1.85172
1813	DRD2	21717	24617	22190	22841.3	1555.85	150680	186527	184008	173738	20008.8	83.8879	92.5248	88.8421	88.4183	4.33403	-8.9405	-14.3745	-8.44194	-10.5857	3.29071	108.941	114.375	110.586	111.3	2.78659
6332	SCN7A	15588	15203	16986	15925.7	938.236	86604	90226	92176	89668.7	2827.5	85.2715	91.8392	88.1749	88.4285	3.29116	9.12406	8.9084	4.93779	7.65675	2.35715	90.8759	91.0916	92.3432	91.4369	0.792267
7317	UBE1	14921	13579	15993	14831	1209.51	88435	87215	93657	89769	3421.92	87.14	88.6663	89.6415	88.4826	1.26082	12.9839	18.1766	10.4881	13.8828	3.9223	87.0161	81.8234	86.1172	84.9856	2.77515
2823	GPM6A	12841	13296	14375	13504	787.869	90024	91866	87113	89667.7	2396.45	88.7616	93.5674	83.161	88.4966	5.20827	25.1195	20.9591	18.0459	21.3749	3.55507	74.8805	79.0409	78.6251	77.5155	2.29145
54926	UBE2R2	16514	16593	18322	17143	1021.81	88672	88517	92116	89768.3	2034.62	87.3819	90.0383	88.1155	88.5119	1.37185	4.10695	0.360153	-3.06416	0.467647	3.58676	95.8931	99.6398	99.5324	98.3551	2.13286
1739	DLG1	15558	16160	16681	16133	561.987	63184	73754	76907	71281.7	7187.8	80.942	92.7971	91.8002	88.5131	6.57566	20.964	24.0344	21.8484	22.2823	1.58054	79.036	75.9656	77.7177	77.5731	1.54033
7535	ZAP70	21965	22098	21993	22018.7	70.1166	185548	180457	192281	186095	5930.97	87.2055	86.3194	92.0555	88.5268	3.08788	2.61616	0.604236	-6.08329	-0.954296	4.55433	97.3838	99.3958	100.954	99.2446	1.79002
611	OPN1SW	20675	18549	17834	19019.3	1477.75	185236	195405	200560	193734	7797.52	86.863	89.8458	88.877	88.5286	1.52161	11.5528	1.88676	3.91059	5.78338	5.09789	88.4472	98.1132	94.2166	93.5924	4.86315
3767	KCNJ11	17665	17894	17055	17538	433.678	76356	81455	84244	80685	3999.98	89.451	87.3514	88.8258	88.5427	1.07804	4.29365	3.93081	6.12898	4.78448	1.17842	95.7064	96.0692	95.2155	95.6637	0.42843
84676	TRIM63	29760	30560	29627	29982.3	504.674	169310	180465	171522	173766	5906.27	84.8698	90.8512	89.932	88.551	3.22099	9.16593	8.44916	8.00395	8.53968	0.586257	90.8341	91.5508	91.4603	91.2817	0.390332
10343	PKDREJ	14063	13998	15872	14644.3	1063.69	86116	89711	93600	89809	3742.96	84.7736	91.2965	89.5851	88.5517	3.38202	17.3786	16.1595	11.1085	14.8822	3.32444	82.6214	83.8405	85.1178	83.8599	1.2483
3579	IL8RB	18975	21075	21392	20480.7	1313.54	162693	187489	169878	173353	12758.1	90.807	93.0152	81.8342	88.5522	5.92174	6.71972	4.18568	-4.03254	2.29095	5.62097	93.2803	95.8143	97.709	95.6012	2.22206
5771	PTPN2	17114	16212	18210	17178.7	1000.57	66385	72534	74828	71249	4365.72	85.2623	91.1918	89.2072	88.5538	3.01829	14.8356	23.3451	14.1839	17.4549	5.11147	85.1644	76.6549	82.5451	81.4548	4.35825
55806	HR	30374	31175	28732	30093.7	1245.39	182746	171741	167220	173902	7985.47	91.7828	86.3515	87.6193	88.5845	2.84139	7.9851	6.21731	10.5143	8.23891	2.15972	92.0149	93.7827	91.7611	92.5196	1.10124
9100	USP10	17475	20412	18693	18860	1475.6	77732	88225	67466	77807.7	10379.7	88.7311	101.313	75.7445	88.5962	12.7849	15.9716	2.12758	10.6042	9.5678	6.97996	84.0284	97.8724	90.4322	90.7777	6.92847
26272	FBXO4	30973	28030	29920	29641	1491.21	174952	175403	171247	173867	2280.45	87.7727	88.2403	89.7842	88.599	1.05265	5.88077	15.5303	7.09295	9.50134	5.25629	94.1192	84.4697	90.4987	89.6959	4.8746
80271	ITPKC	26316	22863	22227	23802	2200.29	186052	192623	208397	195691	11484	86.4031	87.7964	91.64	88.6131	2.7123	12.2692	15.6278	15.3039	14.4003	1.85264	87.7308	84.3722	85.5997	85.9009	1.6994
4313	MMP2	18325	18910	19662	18965.7	670.236	80892	77545	75262	77899.7	2831.71	92.4962	88.5712	84.962	88.6765	3.76821	12.5795	8.85712	7.64658	9.69439	2.57083	87.4205	91.1429	90.3056	89.623	1.95281
255239	ANKK1	29132	26286	24852	26756.7	2178.47	188655	196108	202601	195788	6978.5	87.642	89.4221	89.0358	88.7	0.93635	3.50568	3.57688	4.986	4.02286	0.834869	96.4943	96.4231	95.9771	96.2982	0.280307
84876	FLJ14466	14020	13330	17265	14871.7	2101.2	90052	90078	89690	89940	216.896	88.7901	91.6832	85.713	88.7288	2.9856	18.3796	20.3537	3.25709	13.9968	9.35307	81.6204	79.6463	86.0032	82.4233	3.25362
134391	GPR151	27801	23676	22537	24671.3	2769.56	194718	194812	197972	195834	1852.16	90.5278	88.8175	86.9559	88.7671	1.7865	7.96645	12.8785	13.3912	11.4121	2.99498	92.0336	87.1215	88.5879	89.2476	2.52162
5046	PCSK6	25556	23978	22853	24129	1357.81	191382	196492	199828	195901	4253.94	88.94	89.6013	87.7898	88.777	0.916649	15.0309	11.917	12.2906	13.0795	1.70025	84.9691	88.083	86.9205	86.6576	1.57351
170572	HTR3C	15099	14298	15015	14804	440.217	97621	92664	79402	89895.7	9419.7	96.5141	94.4083	75.5247	88.8157	11.5584	13.3189	14.8221	13.3679	13.8363	0.854075	86.6811	85.1779	86.1637	86.0075	0.76365
5774	PTPN3	17582	18597	18851	18343.3	671.454	78746	77101	78258	78035	844.869	89.9393	88.0414	88.5043	88.8283	0.989538	15.7394	10.2128	11.6826	12.5449	2.86242	84.2606	89.7872	87.4551	87.1676	2.77447
5798	PTPRN	16914	16858	19096	17622.7	1276.25	75526	78459	80138	78041	2334.24	86.1026	89.6616	90.7271	88.8304	2.42168	18.0816	18.6496	10.7965	15.8426	4.37922	81.9184	81.3504	84.1574	82.4754	1.4841
25862	USP49	15640	15666	16147	15817.7	285.507	75285	83610	84077	80990.7	4946.77	88.1395	89.7575	88.6426	88.8466	0.828068	14.9837	15.8871	11.0803	13.9837	2.55465	85.0163	84.1129	86.0163	85.0485	0.952096
2015	EMR1	27478	22918	24129	24841.7	2362.06	190711	191371	206440	196174	8896.74	88.6206	87.2123	90.7607	88.8645	1.7867	8.86206	15.2622	7.89618	10.6735	4.00316	91.1379	84.7378	89.3265	88.4008	3.29895
7016	TESK1	21614	23010	21197	21940.3	949.533	180378	183042	196950	186790	8899.07	84.7093	87.5902	94.3502	88.8832	4.94881	3.98134	-4.33839	-1.37785	-0.578299	4.2171	96.0187	104.338	100.578	100.312	4.16626
1259	CNGA1	24681	19707	21113	21833.7	2564.12	185776	192359	210780	196305	12960.6	86.2717	87.6732	92.7107	88.8852	3.38626	17.3406	26.7403	19.8401	21.307	4.86853	82.6594	73.2597	78.693	78.204	4.7189
3709	ITPR2	16008	14351	15688	15349	878.978	92095	85076	93484	90218.3	4507.22	90.875	86.4122	89.4702	88.9191	2.28183	7.27	13.3075	12.1679	10.9151	3.2078	92.73	86.6925	89.0849	89.5025	3.04033
4833	NME4	15396	17721	17900	17005.7	1396.88	65728	74714	74144	71528.7	5031.6	84.3756	94.0602	88.3541	88.9299	4.86794	22.6126	16.7427	15.462	18.2724	3.81289	77.3874	83.2573	81.7276	80.7907	3.04504
7398	USP1	15319	14722	15260	15100.3	328.972	82752	79154	80543	80816.3	1814.51	97.283	84.7822	84.7662	88.9438	7.22195	18.4838	19.7543	15.1732	17.8037	2.36505	81.5162	80.2457	82.1963	81.3194	0.990047
27246	ZNF364	28438	26265	25837	26846.7	1394.65	184228	182757	191194	186060	4506.88	92.0168	85.8541	89.0282	88.9664	3.0818	12.4223	12.1913	10.7724	11.7953	0.893361	87.5777	87.8087	88.2047	87.8637	0.31707
9372	ZFYVE9	17796	18127	16806	17576.3	687.35	81415	79817	81433	80888.3	927.846	95.6458	85.5225	85.7424	88.9702	5.78225	3.82583	2.6512	7.20237	4.5598	2.36269	96.1742	97.3488	95.4402	96.3211	0.962742
716	C1S	16017	14469	16023	15503	895.475	82910	77462	74078	78150	4456.01	94.9007	88.4721	83.5621	88.9783	5.6862	24.3895	29.5497	23.0631	25.6674	3.42691	75.6105	70.4503	74.3326	73.4645	2.68741
29952	DPP7	14525	15490	14762	14925.7	502.888	74592	85001	83798	81130.3	5694.22	87.2909	91.3107	88.3366	88.9794	2.08554	20.7752	17.0751	18.4624	18.7709	1.86927	79.2248	82.9249	81.2291	81.1263	1.85221
23636	NUP62	21754	21199	20110	21021	836.329	187162	185834	188144	187047	1159.31	87.9847	88.9627	90.0222	88.9899	1.01903	3.60737	4.62606	3.96098	4.0648	0.517218	96.3926	95.3739	95.9352	95.9006	0.510223
2570	GABRR2	16791	15946	18250	16995.7	1165.56	89293	88775	92654	90240.7	2105.99	88.0156	90.3102	88.6483	88.9913	1.18513	2.55245	4.33489	-2.59452	1.43094	3.59827	97.4475	95.6651	98.5691	97.2272	1.46446
5715	PSMD9	16779	16292	18867	17312.7	1367.94	80116	74606	79879	78200.3	3115.04	91.5716	85.0647	90.4209	89.0191	3.47256	19.871	20.2454	11.8451	17.3205	4.74552	80.129	79.7546	82.6795	80.8543	1.59165
5023	P2RX1	27965	24276	24595	25612	2043.99	188631	191442	209628	196567	11398.1	87.6306	87.2455	92.1931	89.023	2.75208	7.18571	10.5567	6.17694	7.97312	2.2936	92.8143	89.4433	92.0269	91.4282	1.76345
5265	SERPINA1	17754	18148	17569	17823.7	295.72	75298	82924	85262	81161.3	5210.62	88.1554	88.9916	89.9425	89.0298	0.894135	3.79068	2.66975	3.41781	3.29275	0.570837	96.2093	97.3303	96.7073	96.7489	0.561629
56413	LTB4R2	16386	17944	20432	18254	2040.74	151566	184888	188468	174974	20350.8	84.3982	91.6894	91.0541	89.0472	4.03867	18.1456	18.5213	1.63897	12.7686	9.64038	81.8544	81.4787	87.2314	83.5215	3.21834
56547	MMP26	18100	17835	18449	18128	307.956	72892	80379	90766	81345.7	8976.12	85.2092	86.15	95.9798	89.113	5.9654	1.8746	4.22135	-1.66702	1.47631	2.96432	98.1254	95.7787	98.5237	97.4759	1.4833
113878	DTX2	31116	30147	30976	30746.3	523.737	170074	170760	183351	174728	7475.32	85.2629	85.8455	96.2911	89.1332	6.2058	5.37156	9.09962	4.14052	6.2039	2.5822	94.6284	90.9004	93.7961	93.1083	1.95689
2358	FPRL1	30735	25391	24777	26967.7	3277.02	181721	203131	205718	196857	13171.5	84.3417	92.6983	90.4363	89.1588	4.32232	-2.13418	7.04507	5.33574	3.41555	4.8816	102.134	92.9549	96.5845	97.2245	4.62298
55554	KLK15	19182	18723	20712	19539	1041.45	75067	79895	80001	78321	2818.55	85.5557	91.3749	90.5651	89.1652	3.15204	7.78557	10.0512	3.35091	7.06257	3.40817	92.2144	89.9488	92.9374	91.7002	1.55928
1460	CSNK2B	23645	22321	22045	22670.3	855.293	189488	183022	189910	187473	3860.74	89.1078	87.5803	90.8902	89.1928	1.65656	-5.72341	-0.456724	-6.38133	-4.18715	3.24735	105.723	100.457	104.187	103.456	2.70845
5644	PRSS1	18415	17873	18153	18147	271.05	81723	76791	76500	78338	2935.1	93.4864	87.6716	86.4257	89.1946	3.76864	12.2467	13.5891	14.4331	13.423	1.10262	87.7533	86.4109	86.577	86.9137	0.731798
29964	C6ORF49	29730	30093	29364	29729	364.501	178217	179830	167208	175085	6869.19	89.4526	90.5237	87.6129	89.1964	1.4722	9.75033	9.77656	8.58606	9.37098	0.679887	90.2497	90.2234	90.629	90.3674	0.226966
7739	ZNF185	31845	30790	30522	31052.3	699.426	180764	172472	171845	175027	4978.27	90.763	86.7285	90.1057	89.1991	2.16465	3.53976	7.37193	5.31623	5.40931	1.91778	96.4602	92.6281	94.5907	94.5597	1.91627
64129	LCN7	15088	16256	16531	15958.3	766.17	76014	85993	81816	81274.3	5011.5	89.0322	92.4183	86.1626	89.2043	3.13142	18.1626	13.1234	8.70242	13.3295	4.73344	81.8374	86.8766	86.6705	85.1282	2.85174
8452	CUL3	14892	14780	15490	15054	381.717	90536	89716	91026	90426	661.891	89.284	91.3018	87.036	89.2073	2.1339	13.4819	11.4127	12.8813	12.592	1.0645	86.5181	88.5873	87.408	87.5045	1.03795
127933	UHMK1	21374	19159	18495	19676	1507.52	188187	195471	202086	195248	6952.18	88.2843	89.8769	89.5716	89.2443	0.845279	8.91671	-1.55769	0.447858	2.6023	5.55963	91.0833	101.558	97.3977	96.6796	5.274
7320	UBE2B	25673	22937	21127	23245.7	2288.66	185694	197615	207820	197043	11074.1	86.2327	90.1251	91.3807	89.2462	2.68421	14.2284	15.7719	19.4641	16.4881	2.69033	85.7716	84.2281	83.5119	84.5039	1.15483
4217	MAP3K5	26982	24647	23254	24961	1883.73	190322	199971	200854	197049	5842.46	88.4355	91.2242	88.2508	89.3035	1.66594	10.4354	9.66977	10.8549	10.32	0.600909	89.5646	90.3302	89.68	89.8583	0.412774
57546	PDP2	28314	22828	24264	25135.3	2844.9	188197	196338	207061	197199	9461.4	87.424	89.5294	91.0397	89.3311	1.81598	6.03226	16.0258	7.37422	9.81075	5.42403	93.9677	83.9742	90.1893	89.3771	5.04602
54112	GPR88	20224	20603	21086	20637.7	432.044	150776	175414	200863	175684	25044.6	83.9432	86.86	97.2016	89.3349	6.96705	0.587602	5.99334	-1.74894	1.61067	3.97124	99.4124	94.0067	98.3893	97.2695	2.8716
4829	NMBR	27614	23719	23516	24949.7	2309.61	188864	196856	205854	197191	8499.96	87.7415	89.7711	90.4974	89.3366	1.42837	8.33544	12.8373	10.1357	10.4361	2.2659	91.6646	87.1627	89.5639	89.4637	2.25258
5562	PRKAA1	27944	24112	22695	24917	2715.51	191433	197798	202239	197157	5431.47	88.9643	90.2105	88.8731	89.3493	0.747219	7.38403	11.4567	13.0643	10.635	2.92795	92.616	88.5433	89.365	90.1747	2.15372
5496	PPM1G	12694	15094	18028	15272	2671.45	69464	73195	72729	71796	2032.97	89.4179	92.0616	86.5892	89.3562	2.73669	37.1084	28.9994	14.6336	26.9138	11.3817	62.8916	71.0006	73.0862	68.9928	5.38573
170691	ADAMTS17	14245	14895	16112	15084	947.741	79795	75240	80440	78491.7	2834.43	91.1891	85.8211	91.0842	89.3648	3.06937	32.0074	26.6904	24.7749	27.8242	3.74719	67.9926	73.3096	72.1758	71.1593	2.80045
160760	TA-PP2C	16107	16157	17153	16472.3	590.005	72073	80524	82892	78496.3	5687.38	81.9884	92.1253	93.9833	89.3656	6.45609	20.6611	22.5707	20.4883	21.24	1.15562	79.3389	77.4293	78.76	78.5094	0.979163
8698	EDG6	21417	21536	21671	21541.3	127.084	160378	167620	197918	175305	19915.1	89.4737	82.887	95.741	89.3672	6.42761	-6.48235	1.82352	-5.01353	-3.22412	4.43265	106.482	98.1765	103.224	102.628	4.18494
3612	IMPA1	26538	25362	23246	25048.7	1668.22	189099	192195	210670	197321	11663.5	87.8534	87.5967	92.6613	89.3704	2.85282	11.7724	6.74495	11.49	10.0024	2.82459	88.2276	93.2551	89.9976	90.4934	2.55012
55366	GPR48	21342	23279	21684	22101.7	1033.84	146419	184595	196708	175907	26246	81.4337	91.54	95.1408	89.3715	7.1062	-6.63116	-7.20996	-5.04515	-6.29542	1.12078	106.631	107.21	106.295	106.712	0.462621
284086	NEK8	21574	21735	20881	21396.7	453.778	187109	181712	194739	187853	6545.32	87.9591	86.9364	93.2635	89.3863	3.39645	4.31	2.26035	0.279791	2.28338	2.0152	95.69	97.7397	97.7166	97.0488	1.17677
200576	PIP5K3	23239	18877	19876	20664	2285.27	202952	172762	188154	187956	15096	95.6085	82.5367	90.0272	89.3908	6.55906	-3.24239	13.8662	5.04152	5.22177	8.55571	103.242	86.1338	94.7782	94.7182	8.55444
2852	GPR30	20965	21930	21337	21410.7	486.699	169259	175335	179837	174810	5308.48	94.5888	86.8197	86.7735	89.394	4.4989	-3.5945	0.173639	-3.45728	-2.29271	2.13703	103.595	99.8264	102.293	101.905	1.91383
196051	PPAPDC1	16476	17162	18270	17302.7	905.234	75962	80375	79226	78521	2289.41	86.6221	91.9476	89.6488	89.4062	2.67099	20.183	17.6539	14.4335	17.4234	2.88167	79.817	82.3461	82.5766	81.5799	1.53101
2833	CXCR3	20563	20240	20369	20390.7	162.586	176087	167201	180353	174547	6709.88	98.5215	82.6735	87.0294	89.4081	8.18744	-1.21801	7.19259	1.91465	2.62974	4.25065	101.218	92.8074	97.3703	97.1319	4.21036
140691	TRIM69	26514	25378	27107	26333	878.596	179720	186458	195487	187222	7911.19	89.7099	87.6367	91.0738	89.4734	1.73072	17.942	15.3364	6.64839	13.3089	5.91349	82.058	84.6636	86.6911	84.4709	2.32253
6751	SSTR1	19831	22781	21229	21280.3	1475.67	145813	184987	197651	176150	27025.2	81.0847	91.7398	95.6085	89.4777	7.52154	2.27037	-4.46916	-2.51024	-1.56968	3.46682	97.7296	104.469	101.57	101.256	3.38069
5105	PCK1	20871	21163	20276	20770	452.043	187456	178207	198539	188067	10179.8	88.1267	85.2134	95.1311	89.4904	5.09757	7.31451	4.60152	3.32959	5.08188	2.03543	92.6855	95.3985	94.9181	94.334	1.44774
8720	MBTPS1	19216	19166	20365	19582.3	678.27	83969	74534	77376	78626.3	4840.18	96.1625	84.9788	87.4615	89.5343	5.87289	8.55846	7.30818	4.72292	6.86319	1.95611	91.4415	92.6918	93.1368	92.4234	0.878936
5315	PKM2	20110	17939	18877	18975.3	1088.84	188750	196498	202432	195893	6861.01	88.5554	90.3614	89.7291	89.5486	0.916383	14.0803	5.1506	-2.00604	5.74163	8.05945	85.9197	94.8494	94.2584	91.6758	4.99371
8314	BAP1	15696	16874	18029	16866.3	1166.52	72750	80646	82595	78663.7	5213.28	82.795	92.2709	93.6321	89.566	5.9032	22.6858	19.1001	16.292	19.3593	3.2048	77.3142	80.8999	80.6407	79.6183	1.99962
57646	USP28	12490	14258	13857	13535	926.941	75229	85727	83964	81640	5621.63	88.0709	92.1213	88.5187	89.5703	2.22053	31.7055	23.9515	23.3689	26.342	4.65408	68.2945	76.0485	73.658	72.667	3.97086
40	ACCN1	14105	14282	15371	14586	685.566	89528	92727	89961	90738.7	1735.5	88.2554	94.4747	85.9814	89.5705	4.39674	17.8276	14.927	13.3271	15.3606	2.28135	82.1724	85.073	84.6394	83.9616	1.56459
51665	ASB1	25901	26817	26499	26405.7	465.078	180483	178053	168890	175809	6113.69	90.6185	89.6071	88.5171	89.5809	1.05093	21.2953	19.3551	17.3494	19.3333	1.97308	78.7047	80.6449	80.6667	80.0054	1.12654
1138	CHRNA5	29341	26623	25768	27244	1865.69	194328	196090	202522	197647	4313.1	90.3422	89.4137	89.0003	89.5854	0.687235	2.89095	2.32476	1.602	2.27257	0.646055	97.109	97.6752	97.7274	97.5039	0.342951
1511	CTSG	18424	17727	19583	18578	937.535	77649	79054	79325	78676	899.67	88.6322	90.3715	89.7658	89.5898	0.882915	11.5222	14.6402	8.43799	11.5335	3.10111	88.4778	85.3598	88.4665	87.4347	1.79693
149041	RC3H1	29871	27655	26089	27871.7	1900.29	180620	186449	195272	187447	7376.81	90.1704	87.6323	90.9714	89.5914	1.7432	7.75466	8.06217	10.1888	8.66854	1.32552	92.2453	91.9378	91.3315	91.8382	0.465015
11250	GPR45	27578	24616	23154	25116	2253.98	198549	188390	206144	197694	8907.8	92.3513	85.8217	90.6277	89.6002	3.38386	8.86572	9.18292	11.6003	9.883	1.4957	91.1343	90.8171	90.117	90.6895	0.520507
1606	DGKA	18549	19113	18359	18673.7	392.155	180566	182476	201777	188273	11733.7	84.8	87.3119	96.7225	89.6115	6.28509	16.6208	13.6207	13.251	14.4975	1.84812	83.3792	86.3793	85.5025	85.087	1.54263
79754	ASB13	29582	31702	32469	31251	1495.41	172917	179247	175297	175820	3197.29	86.7256	90.223	91.9614	89.6367	2.66667	9.88672	4.96226	-0.86993	4.65968	5.38471	90.1133	95.0377	95.3403	93.4971	2.93439
2931	GSK3A	22934	18960	18862	20252	2323.2	186736	197894	203723	196118	8631.69	87.5855	91.0198	90.3168	89.6407	1.81426	2.53998	-0.219732	-1.88226	0.145994	2.23369	97.46	100.22	99.854	99.1779	1.49894
1991	ELA2	19892	18841	22255	20329.3	1748.51	79433	79013	77749	78731.7	876.542	90.7578	90.3226	87.9025	89.661	1.53836	4.81016	9.39355	-4.77802	3.1419	7.23158	95.1898	90.6065	96.8581	94.2181	3.23712
54760	PCSK4	17669	17074	19198	17980.3	1095.69	77578	79363	79292	78744.3	1010.7	88.5476	90.7402	89.7268	89.6715	1.09733	15.0531	17.8758	10.2289	14.3859	3.86689	84.9469	82.1242	85.6141	84.2284	1.85258
9921	RNF10	30228	27193	25227	27549.3	2519.47	183347	191884	187369	187533	4270.87	91.566	90.25	87.2057	89.6739	2.23651	6.77588	9.83725	12.5576	9.72358	2.89254	93.2241	90.1627	90.2764	91.2211	1.7356
284366	KLK9	16982	17013	17475	17156.7	276.12	77553	82135	85350	81679.3	3918.42	90.9167	88.1106	90.039	89.6888	1.43545	8.1825	8.54673	3.96172	6.89698	2.54853	91.8175	91.4533	93.103	92.1246	0.866688
6261	RYR1	14497	15063	16940	15500	1278.78	91368	93130	88070	90856	2568.56	90.1331	94.8994	84.1087	89.7137	5.40755	15.9536	10.0593	4.8783	10.2971	5.54145	84.0464	89.9407	89.7029	87.8967	3.33652
1230	CCR1	21255	22981	21368	21868	965.541	158771	182721	186513	176002	15042.2	88.5481	90.5847	90.0845	89.7391	1.06136	-5.53372	-5.63009	-3.55222	-4.90534	1.17283	105.534	105.63	104.905	105.356	0.393573
151649	FLJ25449	13970	14644	17092	15235.3	1642.86	68966	68671	78981	72206	5869.18	88.7458	86.109	94.3869	89.7472	4.22884	30.6173	29.1048	20.482	26.7347	5.46758	69.3827	70.8952	73.2653	71.1811	1.95702
3416	IDE	18913	19056	20260	19409.7	739.873	81364	77546	77511	78807	2214.5	93.0586	88.5724	87.6211	89.7507	2.90397	9.77115	8.14866	5.25727	7.72569	2.28648	90.2288	91.8513	92.2743	91.4515	1.07976
65125	PRKWNK1	13623	16263	17388	15758	1932.63	69499	69384	77699	72194	4767.82	89.4651	87.0472	92.788	89.7667	2.88226	32.5653	22.11	18.7432	24.4728	7.20765	67.4347	77.89	75.5272	73.6173	5.48309
8454	CUL1	14417	14285	16200	14967.3	1069.56	99487	81001	92822	91103.3	9362.07	98.4183	82.1181	88.8146	89.7837	8.1932	17.9121	12.9747	9.23672	13.3745	4.3515	82.0879	87.0253	86.6255	85.2462	2.74252
122042	LGR8	28227	24020	24531	25592.7	2295.66	198658	186518	209206	198127	11353.3	92.4031	84.9484	92.0035	89.785	4.19337	6.74543	11.1282	6.44024	8.10464	2.62296	93.2546	88.8718	91.8954	91.3406	2.24346
1861	DYT1	14586	15430	16267	15427.7	840.502	80470	84564	79958	81664	2524.49	94.4886	90.8227	84.1245	89.812	5.25547	22.1103	17.3471	9.84257	16.4334	6.18472	77.8897	82.6529	83.5666	81.3697	3.04826
112755	STX1B2	16501	15416	17048	16321.7	830.648	91789	89728	91566	91027.7	1131.05	90.5627	91.3144	87.5708	89.816	1.98037	4.34701	7.5791	4.55368	5.49326	1.80934	95.653	92.4209	94.5067	94.1935	1.63865
7862	BRPF1	25355	23933	25390	24892.7	831.28	175723	192598	195742	188021	10765.8	87.6644	90.5939	91.1953	89.8179	1.88903	20.9518	20.6554	12.585	18.0641	4.74735	79.0482	79.3446	81.9359	80.1096	1.58861
10692	RRH	16653	15742	21176	17857	2910.21	150379	188854	190502	176578	22704.2	83.7146	93.711	92.0629	89.8295	5.35943	16.8266	29.2378	-2.28105	14.5945	15.8776	83.1734	70.7622	85.4055	79.7804	7.88933
8073	PTP4A2	13272	15174	16494	14980	1619.74	66607	69813	80536	72318.7	7294.73	85.5619	87.6116	96.3263	89.8333	5.71578	32.7702	27.1596	23.8889	27.9396	4.49172	67.2298	72.8404	72.0604	70.7102	3.03925
51251	NT5C3	16617	17311	18686	17538	1053.01	66311	71631	78952	72298	6346.84	85.1624	90.0037	94.3507	89.8389	4.59638	17.1176	17.9107	12.7373	15.9219	2.78627	82.8824	82.0893	84.0781	83.0166	1.00118
287015	TRIM42	28601	27844	28774	28406.3	494.617	183900	176724	168335	176320	7790.37	92.3766	88.9216	88.2187	89.839	2.22554	13.487	16.1837	10.498	13.3896	2.84411	86.513	83.8163	86.6104	85.6466	1.58584
80333	KCNIP4	16937	15321	17298	16518.7	1052.8	90802	92140	90112	91018	1031.11	89.5555	93.8561	86.1309	89.8475	3.87089	1.79111	8.3532	3.10071	4.41501	3.47286	98.2089	91.6468	95.585	95.1469	3.30291
56265	CPXM	16947	17153	20852	18317.3	2197.5	81228	76528	79018	78924.7	2351.39	92.8966	87.3578	89.4029	89.8857	2.80078	19.3225	16.7727	2.59268	12.896	9.01351	80.6775	83.2273	87.104	83.6696	3.23602
94120	SYTL3	28017	27077	25137	26743.7	1468.65	177304	198792	188225	188107	10744.5	88.4735	93.5771	87.6135	89.8881	3.22364	13.1826	10.5742	12.9668	12.2412	1.44767	86.8174	89.4258	87.7588	88.0007	1.32088
2906	GRIN2D	13970	14363	15275	14536	669.48	87959	94062	91146	91055.7	3052.5	86.6543	95.8815	87.1549	89.8969	5.18887	18.2841	14.6699	14.0319	15.662	2.2931	81.7159	85.3301	84.338	83.7947	1.86735
57486	NLN	15326	15162	16844	15777.3	927.393	78478	78428	88788	81898	5966.97	92.0494	83.9716	93.8101	89.9437	5.2464	17.3973	17.3821	7.69243	14.1573	5.59874	82.6027	82.6179	85.8427	83.6878	1.86626
203	AK1	29812	26398	24937	27049	2501.85	186789	196849	212124	198587	12756.6	86.7539	89.7678	93.3146	89.9454	3.28395	1.30131	3.14187	4.94567	3.12962	1.82221	98.6987	96.8581	96.8704	97.4757	1.05913
283116	LOC283116	29183	28079	25922	27728	1658.59	176878	190052	197912	188281	10628.3	88.2555	89.3677	92.2293	89.9508	2.05008	9.7081	6.79194	10.8831	9.1277	2.10641	90.2919	93.2081	90.8723	91.4574	1.54362
83954	FKSG83	18800	19781	20064	19548.3	663.343	146762	184345	200104	177070	27405	81.6313	91.4126	96.8251	89.9563	7.70089	6.85703	10.0554	3.67935	6.86392	3.18802	93.143	89.9446	93.1361	92.0746	1.84458
79845	RNF122	23437	22636	22255	22776	603.308	184791	188002	184218	185670	2039.51	89.2197	93.1534	87.6087	89.994	2.85226	-6.38872	-6.22629	-7.87593	-6.83031	0.909163	106.389	106.226	106.83	106.482	0.312578
5756	PTK9	24223	20786	19691	21566.7	2364.71	185553	190150	215385	197029	16061.8	87.0157	87.3671	95.6252	90.0027	4.8724	-3.44765	-12.4761	-7.00652	-7.64342	4.54779	103.448	112.476	107.643	107.856	4.51796
8897	MTMR3	24893	22878	22529	23433.3	1276.1	192188	204915	198451	198518	6363.76	89.3236	93.5306	87.1711	90.0084	3.23455	17.2395	16.5549	13.4244	15.7396	2.03405	82.7605	83.4451	84.2604	83.4887	0.750893
10654	PMVK	20576	21525	20278	20793	651.206	188390	183082	196150	189207	6572.23	88.5776	87.6098	93.957	90.0481	3.41957	8.68061	3.15395	3.28849	5.04102	3.15269	91.3194	96.846	94.959	94.3748	2.80926
25827	FBXL2	31461	31873	30573	31302.3	664.365	177252	183534	169450	176745	7055.66	88.9561	92.4341	88.8181	90.0694	2.04903	4.53676	4.52927	5.06263	4.70955	0.305799	95.4632	95.4707	95.2904	95.4081	0.101994
9201	DCAMKL1	15948	18091	17983	17340.7	1207.29	70416	71779	75180	72458.3	2453.58	90.7028	90.1984	89.6462	90.1825	0.528476	21.5873	14.2514	15.3295	17.056	3.96101	78.4127	85.7486	82.944	82.3685	3.70166
84634	GPR54	18841	21292	21358	20497	1434.52	166253	175848	187584	176562	10683.4	92.8575	87.0812	90.6157	90.1848	2.91212	7.61431	2.96076	-3.42104	2.38468	5.54019	92.3857	97.0392	97.6153	95.6801	2.86753
11284	PNKP	22282	19035	19752	20356.3	1705.77	192688	194027	205023	197246	6768.27	90.4521	89.1958	90.9085	90.1855	0.886923	5.33667	-0.78479	-7.81005	-1.08606	6.57854	94.6633	100.785	101.086	98.8447	3.62433
84446	KIAA1811	21726	15205	16395	17775.3	3472.73	200015	192745	198716	197159	3877.14	93.981	88.5911	88.0376	90.2033	3.28329	7.98838	19.1357	11.4449	12.8563	5.70611	92.0116	80.8643	87.1437	86.6732	5.58852
114804	RNF157	30553	30709	29576	30279.3	614.078	180725	176118	174236	177026	3338.5	90.743	88.6091	91.391	90.2477	1.4556	7.35018	7.7976	8.31658	7.82145	0.483643	92.6498	92.2024	92.1785	92.3436	0.265471
390212	GPR152	17388	18571	19163	18374	903.749	168868	177052	183796	176572	7475.57	94.3636	87.695	88.737	90.2652	3.58738	15.1925	14.9958	7.63138	12.6066	4.30978	84.8075	85.0042	87.3934	85.735	1.43958
80196	RNF34	26149	25347	27273	26256.3	967.476	185401	179657	166705	177254	9576.78	93.1489	90.4344	87.3425	90.3086	2.90523	21.1448	23.8747	14.8482	19.9559	4.62919	78.8552	76.1253	80.0441	78.3415	2.00926
1846	DUSP4	30158	26811	26026	27665	2194.39	192477	197770	207658	199302	7705.53	89.4612	90.1974	91.3079	90.3222	0.929679	0.268384	1.62355	0.639156	0.843698	0.700357	99.7316	98.3764	99.1563	99.0881	0.680153
5224	PGAM2	20191	19033	19833	19685.7	592.892	68377	75104	74233	72571.3	3658.41	87.9508	94.5734	88.4651	90.3297	3.68407	0.527705	10.3085	6.63488	5.82369	4.9406	99.4723	89.6915	94.1763	94.4467	4.896
11035	RIPK3	22695	23152	20594	22147	1364.21	187551	182353	199561	189822	8825.86	88.1725	87.2515	95.6334	90.3525	4.59655	-0.56707	-5.15751	1.7214	-1.33439	3.50306	100.567	105.158	101.334	102.353	2.4589
1612	DAPK1	24098	19963	19762	21274.3	2447.43	190118	188388	214732	197746	14735.7	89.2143	86.536	95.3279	90.3594	4.50643	-2.69015	-7.04909	-7.44798	-5.72907	2.63933	102.69	107.049	105.729	105.156	2.23524
80895	ILKAP	19952	21292	20772	20672	675.574	64352	75594	78145	72697	7338.68	82.5184	95.2181	93.3442	90.3602	6.85555	1.56785	-0.945199	2.52029	1.04765	1.79035	98.4322	100.945	98.9524	99.4432	1.32649
142686	ASB14	32062	31665	32110	31945.7	244.246	192581	175243	164424	177416	14203.7	96.8431	88.1578	86.1162	90.3724	5.69601	3.00214	4.93683	0.344465	2.76115	2.30565	96.9979	95.0632	97.2389	96.4333	1.19267
7468	WHSC1	28628	28980	29607	29071.7	495.895	179592	181786	171179	177519	5599.12	90.16	91.5325	89.7476	90.4801	0.934498	13.0732	13.2722	8.07729	11.4742	2.94353	86.9268	86.7278	88.5258	87.3934	0.98565
10193	RNF41	30161	26336	25055	27184	2656.53	184774	187049	195866	189230	5858.72	92.2962	87.9213	91.2544	90.4906	2.28527	7.10681	12.309	13.7794	11.0651	3.50591	92.8932	87.691	88.9349	89.8397	2.71655
79176	FBXL15	24250	28555	29721	27508.7	2881.68	165086	188552	178764	177467	11786.6	82.6964	95.0223	93.8252	90.5147	6.79717	23.982	15.1085	8.06897	15.7198	7.97409	76.018	84.8915	84.2802	81.7299	4.95604
148479	PHF13	29110	28283	29840	29077.7	779.003	173467	187200	172099	177589	8351.72	87.0086	94.325	90.2422	90.5253	3.66639	11.2241	15.7523	7.39986	11.4587	4.18115	88.7759	84.2477	88.5413	87.1883	2.5493
54933	RHBDL2	17246	18076	17980	17767.3	454.032	81303	80287	76803	79464.3	2360.1	92.9859	91.8426	86.784	90.5375	3.30052	17.9463	13.2253	15.274	15.4819	2.36733	82.0537	86.7747	84.5181	84.4488	2.36124
2898	GRIK2	14175	15302	14584	14687	570.516	78662	83259	85313	82411.3	3405.56	92.2747	89.3656	89.9984	90.5463	1.52996	23.8991	17.7838	19.7997	20.4942	3.11629	76.1009	82.2162	79.5058	79.2743	3.06426
152	ADRA2C	20503	20576	20486	20521.7	47.8156	169483	168906	193193	177194	13858.5	94.7179	83.5426	93.3975	90.5527	6.10669	-0.95019	5.84798	1.40096	2.09958	3.45251	100.95	94.152	97.9004	97.6675	3.40506
80122	FLJ23074	22027	22281	21917	22075	186.687	185464	188101	197099	190221	6100.42	87.1649	90.0771	94.4234	90.5551	3.65279	2.35345	-0.222032	-5.50711	-1.12523	4.00736	97.6465	100.222	101.125	99.6646	1.80509
6011	GRK1	18210	21122	17689	19007	1850.08	154127	193086	186196	177803	20791.4	85.8733	95.8683	89.9273	90.5563	5.02709	9.9613	4.12234	14.7481	9.61057	5.32155	90.0387	95.8777	90.3894	92.1019	3.27458
219743	TYSND1	18458	17073	18590	18040.3	840.331	81064	79523	77869	79485.3	1597.83	92.7012	90.9311	88.0444	90.5589	2.3506	11.9584	17.9134	12.7664	14.2128	3.23022	88.0416	82.0866	85.7872	85.3051	3.00661
151742	PPM1L	17156	17595	20004	18251.7	1533.36	68054	68592	82035	72893.7	7921.2	87.5149	86.0051	98.1959	90.572	6.64558	15.0526	15.8249	6.48093	12.4528	5.18619	84.9474	84.1751	87.5472	85.5566	1.76666
8326	FZD9	28309	25137	25344	26263.3	1774.62	185858	195039	219454	200117	17364.1	86.3107	88.9234	96.608	90.6141	5.35277	6.04175	7.64742	3.47789	5.72235	2.10303	93.9582	92.3526	94.2776	93.5295	1.03167
84749	USP30	14938	14660	15286	14961.3	313.652	73430	82070	92600	82700	9600.52	85.868	88.0381	97.9915	90.6325	6.46477	18.2899	20.865	17.3445	18.8331	1.82205	81.7101	79.135	81.1669	80.6707	1.35738
51776	ZAK	16803	18185	20021	18336.3	1614.33	65004	73966	79824	72931.3	7463.98	83.3984	93.076	95.4383	90.6376	6.37961	15.9291	14.2406	6.29893	12.1562	5.14233	84.0709	85.7594	87.8438	85.8914	1.8899
55300	PI4K2B	21712	18868	20904	20494.7	1465.52	191093	178622	201608	190441	11506.9	89.8827	85.4174	96.6395	90.6465	5.64989	3.86496	14.3501	0.193279	6.13612	7.34661	96.135	85.6499	93.8639	91.8829	5.51614
29116	MYLIP	25854	23876	24015	24581.7	1104.06	181900	199146	187985	189677	8746.62	90.8255	93.7476	87.4992	90.6908	3.1264	20.1633	21.562	16.7123	19.4792	2.49613	79.8367	78.438	80.5208	79.5985	1.06162
55294	FBXW7	29151	28950	29552	29217.7	306.487	179424	177221	176975	177873	1348.54	90.0736	89.178	92.8635	90.705	1.92216	11.5294	13.02	8.54344	11.0309	2.27952	88.4706	86.98	88.9691	88.1399	1.03493
3633	INPP5B	17157	17868	18355	17793.3	602.48	82109	81796	74996	79633.7	4019.39	93.9463	93.6429	84.6475	90.7456	5.28325	18.5074	14.5147	13.2897	15.4372	2.72849	81.4926	85.4853	84.5628	83.8469	2.09043
9261	MAPKAPK2	25721	22252	22671	23548	1893.5	198136	195536	207471	200381	6276.23	92.1547	89.1553	91.2239	90.8446	1.53525	15.0212	18.0094	13.5011	15.5106	2.29361	84.9788	81.9906	84.4894	83.8196	1.60273
26996	GPR160	19814	22653	21817	21428	1458.93	149225	189321	197576	178707	25863.9	83.0499	93.9491	95.5713	90.8568	6.80944	2.40845	-3.61898	-5.75486	-2.3218	4.23343	97.5916	103.619	102.322	101.177	3.17248
4185	ADAM11	28230	25289	24340	25953	2028.23	181012	201415	219752	200726	19379.2	84.0042	91.8978	96.7419	90.8813	6.42941	6.0483	7.35183	7.54587	6.982	0.814405	93.9517	92.6482	93.018	93.206	0.67178
53343	NUDT9	16472	18388	18658	17839.3	1191.82	80639	80683	78010	79777.3	1530.71	92.1948	92.315	88.2111	90.907	2.33548	21.4814	11.724	12.526	15.2438	5.41678	78.5186	88.276	84.7562	83.8503	4.94137
5788	PTPRC	29016	24715	24983	26238	2409.55	195795	199065	206775	200545	5637.63	91.0404	90.8016	90.9112	90.9177	0.119576	4.00578	9.35256	4.63647	5.99827	2.92197	95.9942	90.6474	94.0017	93.5478	2.70214
134510	MGC10067	15651	16708	17120	16493	757.733	63270	78810	77277	73119	8563.86	81.0581	99.4496	92.2616	90.9231	9.26854	20.5888	22.8734	19.8362	21.0995	1.58168	79.4112	77.1266	78.9005	78.4795	1.19912
29122	TSP50	16874	16766	17373	17004.3	323.809	81452	81559	84993	82668	2014.22	95.6911	87.4675	89.6474	90.9353	4.2604	9.18635	9.79636	4.48237	7.82169	2.90798	90.8137	90.2036	92.1783	91.0652	1.01108
30837	SOCS7	26583	24595	24952	25376.7	1059.85	192058	174789	168580	178476	12165.4	96.574	87.9236	88.3504	90.9493	4.87576	20.5703	25.4099	21.9993	22.6598	2.48653	79.4297	74.5901	77.3402	77.12	2.42733
5616	PRKY	19141	19240	19183	19188	49.689	189508	188582	195076	191055	3512.65	89.1174	90.3135	93.4291	90.9534	2.22594	14.8826	13.4567	8.68891	12.3427	3.24364	85.1174	86.5433	87.6573	86.4393	1.27312
23549	DNPEP	28495	24424	24328	25749	2378.59	191234	197902	213090	200742	11201.4	88.8695	90.259	93.7486	90.9591	2.51373	5.59878	10.3798	7.31239	7.76365	2.42224	94.4012	89.6202	92.2363	92.0859	2.39405
51704	GPRC5B	18469	19728	21178	19791.7	1355.62	171500	179942	182042	177828	5579.89	95.8796	89.1682	87.8671	90.9716	4.29992	9.77972	9.98683	-2.38997	5.79219	7.08672	90.2203	90.0132	94.2078	91.4804	2.36426
5956	OPN1LW	20394	23582	21511	21829	1617.62	144591	188341	204695	179209	31075.2	80.3808	93.4495	99.1021	90.9775	9.60231	-0.373223	-8.66778	-3.93534	-4.32545	4.16102	100.373	108.668	104.325	104.455	4.14881
9625	AATK	21529	20714	20989	21077.3	414.618	190188	182119	201237	191181	9597.63	89.4457	87.1364	96.4571	91.0131	4.85399	4.65118	6.62237	-0.207346	3.68873	3.51511	95.3488	93.3776	96.3113	95.0126	1.49544
1021	CDK6	20159	21904	20299	20787.3	969.592	185869	189049	198664	191194	6661.74	87.3604	90.5431	95.1926	91.032	3.93888	10.3085	1.53923	3.23655	5.0281	4.65107	89.6915	98.4608	94.9719	94.3747	4.41505
1363	CPE	15024	13352	16789	15055	1718.71	78160	82816	78681	79885.7	2551.08	89.241	94.8598	89.0044	91.0351	3.31443	27.6647	37.2799	21.094	28.6796	8.14052	72.3353	62.7201	71.3204	68.7919	5.2828
2827	GPR3	20765	22471	19847	21027.7	1331.57	169506	181968	182708	178061	7417.79	94.7311	90.2009	88.1974	91.0431	3.34729	-2.42792	-2.77159	4.32167	-0.292615	3.99978	102.428	102.772	100.293	101.831	1.34307
55159	RFWD3	22444	20416	20956	21272	1050.28	198144	176402	189240	187929	10930.2	95.8264	87.2656	90.0592	91.0504	4.36561	-0.730488	5.06141	0	1.44364	3.1543	100.73	94.9386	98.5564	98.0751	2.92578
23173	METAP1	18216	17164	18420	17933.3	674.025	83306	79406	77017	79909.7	3174.61	95.3725	90.7915	87.037	91.067	4.17457	13.4475	17.432	13.4037	14.7611	2.31317	86.5525	82.568	85.2389	84.7865	2.03039
9223	BAIAP1	23362	23452	22683	23165.7	420.417	190047	183566	200342	191318	8459.95	89.3777	87.8478	96.0172	91.0809	4.34291	-4.13974	-6.83	-9.58161	-6.85045	2.721	104.14	106.83	106.85	105.94	1.55916
154	ADRB2	24922	22400	22259	23193.7	1498.44	197332	199132	206331	200932	4761.79	91.772	90.8328	90.7117	91.1055	0.58037	17.6202	17.8032	14.9674	16.797	1.58706	82.3798	82.1968	83.203	82.5932	0.536008
8576	STK16	21455	18358	18376	19396.3	1782.88	190001	204154	203495	199217	7987.8	89.158	93.9726	90.213	91.1145	2.53074	8.64832	3.10109	1.08256	4.27732	3.91763	91.3517	96.8989	95.7227	94.6578	2.92292
4318	MMP9	16520	15610	14851	15660.3	835.638	86546	80136	81277	82653	3419.36	101.929	85.8786	85.5713	91.1263	9.35654	11.9257	15.4582	17.4566	14.9468	2.80068	88.0743	84.5418	85.0532	85.8898	1.90906
331	BIRC4	21100	19399	19583	20027.3	933.501	196050	185113	182776	187980	7086.12	94.7903	91.687	86.9051	91.1275	3.97226	5.68742	10.0856	6.43098	7.40133	2.35417	94.3126	89.9144	92.5987	92.2752	2.21685
27072	VPS41	33071	32262	32546	32626.3	410.439	186288	175435	174531	178751	6542.58	93.6052	88.2568	91.5496	91.1372	2.69796	-0.213663	3.2655	-1.20153	0.616768	2.34645	100.214	96.7345	99.3832	98.7771	1.81705
249	ALPL	27272	23599	22951	24607.3	2330.3	190694	202945	209874	201171	9712.28	88.6125	92.6116	92.3036	91.1759	2.22528	9.48154	13.7065	12.5533	11.9138	2.18388	90.5185	86.2935	88.0862	88.2994	2.12054
1739	DLG1	15195	15933	16467	15865	638.721	69984	67525	82525	73344.7	8044.91	90.1197	84.6011	98.8071	91.176	7.16164	25.1434	22.9269	24.603	24.2244	1.15572	74.8566	77.0731	75.7756	75.9018	1.11362
8408	ULK1	16312	17063	18632	17335.7	1183.79	68921	69061	82067	73349.7	7549.76	88.685	86.6222	98.2359	91.181	6.19612	19.3333	18.3639	13.4583	17.0518	3.14962	80.6667	81.6361	82.9482	81.7503	1.14502
54861	SNRK	20304	17330	16113	17915.7	2156.01	200520	201804	195360	199228	3410.75	94.2242	92.8641	86.51	91.1994	4.11769	14.1336	8.5435	12.717	11.798	2.90615	85.8664	91.4565	88.202	88.5083	2.80763
5896	RAG1	31066	28374	27476	28972	1868.22	182510	198061	191734	190768	7820.34	91.1376	93.2251	89.2855	91.2161	1.97093	4.19233	6.05963	5.26785	5.17327	0.937235	95.8077	93.9404	94.8267	94.8583	0.934048
11200	CHEK2	13842	15614	16209	15221.7	1231.31	69632	74040	76171	73281	3334.92	89.6446	93.1734	90.8822	91.2334	1.7904	31.5549	26.8339	23.902	27.4303	3.86114	68.4451	73.1661	72.5697	71.3936	2.57086
3766	KCNJ10	15828	15566	17226	16206.7	892.436	92921	91880	92424	92408.3	520.677	91.7179	93.5822	88.4205	91.2402	2.61378	8.34633	6.8315	3.62524	6.26769	2.41051	91.6537	93.1685	93.7323	92.8515	1.07497
2692	GHRHR	17404	15913	20652	17989.7	2423.18	175239	168056	191558	178284	12043.3	98.0331	83.1093	92.5866	91.243	7.55209	15.6853	25.2652	0.648107	13.8662	12.409	84.3147	74.7348	86.1338	81.7278	6.12402
5159	PDGFRB	19324	18314	18614	18750.7	518.684	191916	183818	199251	191662	7719.64	90.2801	87.9716	95.481	91.2442	3.84644	14.2642	17.1545	11.7442	14.3876	2.70726	85.7358	82.8455	85.6124	84.7312	1.63422
8718	TNFRSF25	26153	22450	23617	24073.3	1893.21	182262	192133	198404	190933	8137.63	91.0107	90.3699	92.4637	91.2815	1.07283	19.2943	25.4843	19.0475	21.2754	3.64714	80.7057	74.5157	78.7246	77.982	3.16114
5783	PTPN13	16753	16423	17918	17031.3	785.403	67429	75036	77663	73376	5315.11	86.6713	94.4839	92.7431	91.2994	4.10147	16.8142	23.1486	16.1373	18.7	3.86738	83.1858	76.8514	81.3	80.4457	3.25241
142679	DUSP19	16622	16492	17679	16931	651.04	70606	72414	77009	73343	3301.04	90.9592	91.0339	91.9274	91.3068	0.538691	18.2828	22.0302	17.1904	19.1678	2.53837	81.7172	77.9698	80.8322	80.1731	1.95873
8569	MKNK1	23678	18507	18394	20193	3018.63	198882	195192	204712	199595	4799.92	93.4353	89.7453	90.7669	91.3159	1.90523	-0.53513	2.15389	0.998436	0.872398	1.34893	100.535	97.8461	99.1276	99.1696	1.345
2828	GPR4	19025	21120	20378	20174.3	1062.25	168239	194570	172936	178582	14044.1	94.0013	96.6247	83.3509	91.3257	7.02982	6.7681	4.15486	1.75037	4.22444	2.50959	93.2319	95.8451	95.7756	94.9509	1.48907
94233	OPN4	20753	21660	21235	21216	453.798	171452	185194	178955	178534	6880.68	95.8519	91.8453	86.3361	91.3444	4.77767	-2.29521	1.46953	-2.77984	-1.20184	2.32612	102.295	98.5305	101.202	100.676	1.9367
4659	PPP1R12A	16957	16676	17833	17155.3	603.46	69536	71099	79708	73447.7	5477.64	89.5151	89.3037	95.2936	91.3708	3.39892	16.3813	20.7185	17.0576	18.0524	2.33348	83.6187	79.2815	81.9476	81.616	2.18753
55270	NUDT15	14971	15543	15633	15382.3	359.056	69819	76280	73953	73350.7	3272.34	89.897	96.1207	88.1158	91.3779	4.20287	26.16	27.9711	25.7298	26.6203	1.18944	73.84	72.0289	73.3797	73.0828	0.941327
8834	C17ORF35	16197	16457	16785	16479.7	294.655	175782	184324	175079	178395	5146.68	98.3459	91.4019	84.4137	91.3872	6.96609	22.1278	25.3183	17.8957	21.7806	3.72347	77.8722	74.6817	78.2194	76.9244	1.95001
1380	CR2	15013	14749	15786	15182.7	538.918	78590	83085	87872	83182.3	4641.77	92.1865	89.1714	92.8054	91.3878	1.94424	19.1748	20.5986	13.6424	17.8053	3.67476	80.8252	79.4014	82.1947	80.8071	1.39675
899	CCNF	29129	29494	31236	29953	1126	178740	184580	174412	179244	5102.7	89.7217	92.9736	91.4856	91.3936	1.62794	11.5741	11.9006	3.11051	8.86174	4.98339	88.4259	88.0994	91.1383	89.2212	1.66825
343450	KCNT2	27738	25178	23658	25524.7	2061.97	200781	195101	208908	201597	6939.55	93.4136	88.9524	91.8696	91.4118	2.26557	8.40722	7.472	9.73818	8.53913	1.13883	91.5928	92.528	91.4609	91.8605	0.581782
782	CACNB1	15117	15500	16401	15672.7	659.185	77609	82106	90058	83257.7	6303.9	90.9853	88.0783	95.2032	91.4222	3.58252	18.379	16.4706	10.3771	15.0756	4.17937	81.621	83.5294	84.9244	83.3582	1.65835
9107	MTMR6	16995	16000	18124	17039.7	1062.7	70035	71064	79376	73491.7	5121.89	90.1886	89.2576	94.8796	91.4419	3.01325	16.3241	23.8318	15.5602	18.5721	4.57105	83.6759	76.1682	81.4279	80.424	3.8532
27299	ADAMDEC1	17084	18121	21041	18748.7	2051.81	76322	83041	81371	80244.7	3498.24	87.0511	95.1283	92.1849	91.4548	4.08781	17.4973	13.4131	1.8437	10.918	8.11958	82.5027	86.5869	89.082	86.0572	3.32145
200845	KCTD6	14178	13664	15213	14351.7	788.968	91768	88286	98092	92715.3	4971.17	90.5413	89.7949	94.0335	91.4565	2.26271	17.8366	17.8692	15.5155	17.0738	1.34958	82.1634	82.1308	82.9262	82.4068	0.450122
122011	CSNK1A1L	26863	22821	22329	24004.3	2487.87	192454	201530	211413	201799	9482.36	89.4502	91.9515	92.9951	91.4656	1.8217	10.9129	16.4593	15.0652	14.1458	2.88523	89.0871	83.5407	85.8542	86.1606	2.78586
1134	CHRNA1	14177	13864	14556	14199	346.524	92936	91562	93448	92648.7	975.279	91.7332	93.247	89.4346	91.4716	1.91966	18.0714	17.344	18.4235	17.9463	0.550554	81.9286	82.656	82.0537	82.2128	0.388955
1018	CDK3	16434	17106	16317	16619	425.792	66996	73803	79853	73550.7	6432.21	86.0869	92.8615	95.4745	91.4743	4.84509	18.1643	19.5009	24.5369	20.7341	3.36051	81.8357	80.4991	79.2659	80.5336	1.28521
92979	39149	23731	23416	21775	22974	1050.24	172463	200214	202031	191569	16571.5	85.9961	94.262	94.192	91.4834	4.7522	25.2829	23.2827	25.997	24.8542	1.40699	74.7171	76.7173	75.1458	75.5267	1.05308
153830	FLJ31951	28189	26200	25215	26534.7	1514.98	182148	195159	196754	191354	8012.13	90.9524	91.8274	91.6775	91.4858	0.46795	13.0062	13.315	13.2932	13.2048	0.172343	86.9938	86.685	86.7952	86.8247	0.156485
4544	MTNR1B	21283	21460	21938	21560.3	338.831	161422	181307	195623	179451	17175.9	90.075	89.864	94.6027	91.5139	2.67709	-5.66195	2.33646	-6.55372	-3.29307	4.89567	105.662	97.6635	103.293	102.206	4.10848
3760	KCNJ3	15666	15205	16306	15725.7	552.92	87906	92471	97876	92751	4990.89	86.6002	94.2049	93.8196	91.5416	4.2837	8.83322	9.13788	9.1005	9.02387	0.166159	91.1668	90.8621	90.9761	91.0017	0.153927
11329	STK38	23037	23583	21609	22743	1019.31	189997	191238	195802	192346	3056.91	89.3535	91.6191	93.786	91.5862	2.2164	-2.35022	-7.20373	-3.7319	-4.42862	2.50064	102.35	107.204	104.429	104.661	2.43508
93492	TPTE2	15327	16970	17189	16495.3	1017.71	68794	77721	74100	73538.3	4489.93	88.5136	98.0167	88.2992	91.6098	5.54957	23.9872	21.2696	18.7194	21.3254	2.63433	76.0128	78.7304	78.6746	77.8059	1.55313
55743	CHFR	27828	25541	26325	26564.7	1162.18	185368	191129	198430	191642	6546.11	92.6002	89.8864	92.4761	91.6542	1.53226	14.353	15.1908	9.52504	13.023	3.05811	85.647	84.8092	86.977	85.8111	1.0932
5913	RAPSN	33271	32050	32459	32593.3	621.486	178968	182986	177178	179711	2974.37	89.839	92.1515	92.9726	91.6543	1.62489	-1.00179	3.96251	-0.860469	0.700084	2.82623	101.002	96.0375	99.2999	98.7797	2.5227
6048	RNF5	30464	31549	30831	30948	551.881	188381	175339	175800	179840	7400.31	94.6821	88.2073	92.2318	91.7071	3.26915	7.9533	5.29244	4.42713	5.89095	1.8377	92.0467	94.7076	94.109	93.6211	1.39593
3480	IGF1R	24470	19352	19906	21242.7	2808.65	192872	193300	215628	200600	13016.4	90.5407	88.8529	95.7358	91.7098	3.58727	-4.52835	-2.81364	-8.35633	-5.23277	2.8377	104.528	102.814	105.233	104.192	1.24423
27039	PKD2L2	13521	13269	14521	13770.3	662.194	90574	90232	98078	92961.3	4434.46	89.3228	91.8455	94.0197	91.7293	2.35058	21.3482	20.7571	19.5561	20.5538	0.913168	78.6518	79.2429	79.4462	79.1137	0.41266
4886	NPY1R	20473	21870	21012	21118.3	704.544	154221	192600	193748	180190	22496.8	85.9274	95.6205	93.6728	91.7403	5.12739	-0.814641	0.478103	-1.38781	-0.574783	0.955801	100.815	99.5219	100.575	100.304	0.687663
10645	CAMKK2	22830	19103	18321	20084.7	2409.47	195680	202452	203467	200533	4233.35	91.8931	93.1698	90.2002	91.7544	1.48961	3.12437	-1.18064	1.353	1.09891	2.16372	96.8756	101.181	98.9011	98.9858	2.15375
339967	TMPRSS11A	18522	16854	18081	17819	864.314	79905	84726	85800	83477	3139.71	93.7968	91.0036	90.5326	91.7777	1.76439	-0.31984	9.73739	0.633728	3.35042	5.55178	100.32	90.2626	96.6496	95.744	5.0894
3779	KCNMB1	16494	16176	17801	16823.7	861.201	90295	93043	95528	92955.3	2617.6	89.0381	94.8077	91.4944	91.7801	2.89539	4.27383	3.03385	0.457472	2.58838	1.94679	95.7262	96.9662	97.4116	96.7013	0.873377
4887	NPY2R	21910	17357	17496	18921	2589.48	194382	196962	210716	200687	8780.93	91.268	90.5802	93.4999	91.7827	1.52638	6.93637	8.2428	5.98399	7.05439	1.13402	93.0636	91.7572	92.9456	92.5888	0.722614
5970	RELA	21569	18325	18533	19475.7	1815.86	195414	204315	202012	200580	4619.98	91.765	94.0485	89.5379	91.7838	2.25534	8.44238	3.19765	0.179076	3.9397	4.18133	91.5576	96.8024	96.0603	94.8068	2.83819
8503	PIK3R3	21883	21517	20134	21178	922.465	191172	182414	204737	192774	11247.4	89.9208	87.2815	98.1773	91.7932	5.6841	3.05731	3.14213	4.22162	3.47369	0.649118	96.9427	96.8579	96.5263	96.7756	0.220036
1160	CKMT2	19779	21044	20752	20525	662.347	185907	193661	198752	192773	6468.34	87.3788	92.8102	95.2358	91.8083	4.0232	11.8835	5.56861	0.952358	6.13483	5.48753	88.1165	94.4314	93.8652	92.1377	3.49395
5021	OXTR	18995	19196	19311	19167.3	159.939	170354	181988	186350	179564	8268.91	95.2195	90.2111	90.0037	91.8114	2.95331	6.95102	12.5393	7.02029	8.83688	3.20661	93.049	87.4607	91.1631	90.5576	2.84294
10155	TRIM28	26737	23033	22481	24083.7	2314.37	177824	198242	200369	192145	12447.9	88.7396	93.3122	93.4	91.8173	2.66571	17.038	24.2612	23.2566	21.5186	3.91268	82.962	75.7388	78.4814	79.0607	3.64627
10936	GPR75	21233	20744	21157	21044.7	263.143	172051	177451	189143	179548	8736.89	96.1969	87.8984	91.3889	91.8281	4.16668	-4.98976	5.4497	-2.18845	-0.576171	5.40326	104.99	94.5503	100.576	100.039	5.24044
55872	TOPK	14034	16877	18095	16335.3	2083.98	66152	74002	81448	73867.3	7648.89	84.9478	93.1234	97.4638	91.845	6.35518	29.0522	20.6734	16.0815	21.9357	6.5768	70.9478	79.3266	78.0643	76.1129	4.51739
203054	ADCK5	20804	19636	16654	19031.3	2140.06	202179	192923	183840	192981	9169.64	95.2352	92.4475	87.9069	91.8632	3.69892	8.28547	12.0182	19.9549	13.4195	5.95958	91.7145	87.9818	86.5805	88.759	2.65378
1200	CLN2	16746	15172	16219	16045.7	801.188	79391	83743	87642	83592	4127.57	93.1674	89.906	92.5531	91.8755	1.73304	9.68941	18.5206	11.1064	13.1055	4.74289	90.3106	81.4794	86.8945	86.2282	4.45317
54546	RNF186	31590	27598	28586	29258	2079.11	183654	187472	205434	192187	11630.3	91.7231	88.125	95.8134	91.8872	3.84683	2.56825	8.28375	1.62883	4.16028	3.6018	97.4318	91.7162	95.8397	94.9959	2.94971
2846	GPR23	21066	21619	20417	21034	601.639	178598	169101	190766	179488	10859.9	99.9678	83.642	92.1938	91.9345	8.166	-3.90126	1.50556	1.75168	-0.214672	3.19505	103.901	98.4944	100.215	100.87	2.76236
57630	SH3MD2	26175	26129	25170	25824.7	567.424	177017	204762	195424	192401	14117.4	88.3266	96.4525	91.0438	91.941	4.13655	18.6369	14.1785	13.3834	15.3996	2.83162	81.3631	85.8215	84.6004	83.9283	2.30393
80070	ADAMTS20	16083	16028	18048	16719.7	1150.7	82777	78423	80775	80658.3	2179.34	94.7422	89.6187	91.4802	91.947	2.59346	24.0645	22.5839	15.8261	20.8248	4.39189	75.9355	77.4161	79.1752	77.5089	1.62184
5533	PPP3CC	18698	16844	20270	18604	1714.93	83225	79467	79274	80655.3	2227.49	95.276	90.8642	89.7056	91.9486	2.93927	11.052	18.9906	5.29263	11.7784	6.87783	88.948	81.0094	88.2216	86.0596	4.38872
6787	NEK4	19806	17959	18524	18763	946.411	188706	203503	211112	201107	11393.5	88.5343	93.6655	93.6801	91.96	2.96676	15.3164	5.24527	0.28104	6.94758	7.66088	84.6836	94.7547	93.0524	90.8302	5.39079
5563	PRKAA2	16677	17243	18170	17363.3	753.739	67867	71715	82314	73965.3	7481.77	87.2625	90.1142	98.5439	91.9735	5.86605	17.278	18.2932	15.8656	17.1456	1.21921	82.722	81.7068	82.8544	82.4278	0.627853
494470	RNF165	28857	27680	27562	28033	716.04	184285	195469	197235	192330	7022.62	92.046	91.9767	91.9067	91.9764	0.0696337	11.1376	8.36988	5.14678	8.21807	2.99828	88.8624	91.6301	91.7819	90.7582	1.6435
7325	UBE2E2	16281	15683	18210	16724.7	1320.63	93128	91314	95066	93169.3	1876.34	91.9291	92.9857	91.0369	91.9839	0.975579	5.6996	6.04407	-2.19691	3.18225	4.66168	94.3004	93.9559	96.8177	95.0247	1.56235
25793	FBXO7	32655	30896	30798	31449.7	1045	189216	180870	171260	180449	8985.41	95.1117	91.0601	89.7912	91.9877	2.77892	1.14134	7.37587	4.39977	4.30566	3.11833	98.8587	92.6241	95.6943	95.7257	3.11738
9787	DLG7	15689	17247	18086	17007.3	1216.34	66156	77295	78314	73921.7	6744.54	84.9532	97.4562	93.555	91.9881	6.39708	21.4082	19.6862	15.5301	18.8748	3.02186	78.5918	80.3138	81.1252	80.0103	1.29368
11344	PTK9L	14217	13445	16906	14856	1816.83	74997	66504	80135	73878.7	6883.97	96.8856	83.2577	95.8262	91.9898	7.58076	32.166	33.3864	21.7525	29.1016	6.39368	67.834	66.6136	70.8984	68.4487	2.2075
9512	PMPCB	28892	25639	24814	26448.3	2156.1	192508	202180	214342	203010	10940.6	89.4759	92.2547	94.3111	92.0139	2.42658	4.29484	6.08881	5.47005	5.28457	0.911252	95.7052	93.9112	94.7154	94.7773	0.898579
57105	CYSLTR2	21394	22099	21577	21690	365.832	147803	189733	206022	181186	30035.8	82.2309	94.1591	99.7602	92.0501	8.95297	-6.9317	-0.637219	-4.31034	-3.95975	3.16185	106.932	100.637	103.96	103.843	3.14887
117155	CATSPER2	16292	15331	15376	15666.3	542.31	99971	90360	89248	93193	5896.19	98.9122	91.9804	85.2753	92.056	6.81876	6.03364	8.09428	13.2177	9.1152	3.69922	93.9664	91.9057	90.8848	92.2523	1.56974
6364	CCL20	35478	33380	33836	34231.3	1103.46	186994	178573	175989	180519	5754.71	93.9685	89.8753	92.3334	92.0591	2.06032	-8.72633	0	-5.95667	-4.89433	4.45911	108.726	100	104.894	104.54	4.37393
29761	USP25	17508	17642	18523	17891	551.414	84200	79644	87003	83615.7	3714.14	99.0561	85.3293	91.8522	92.0792	6.8662	5.74525	5.11976	-2.17741	2.89587	4.4047	94.2547	94.8802	97.1041	95.413	1.49755
84814	C9ORF67	15829	18359	18283	17490.3	1439.26	64634	75680	81932	74082	8759.02	82.899	95.3312	98.0675	92.0993	8.08424	20.2274	13.7277	15.2005	16.3852	3.40794	79.7726	86.2723	83.6148	83.2199	3.26778
3759	KCNJ2	15191	15191	17086	15822.7	1094.08	73519	83351	95209	84026.3	10860.8	85.977	89.4684	100.853	92.0996	7.77937	16.9375	18.341	6.75717	14.0119	6.32184	83.0625	81.659	85.9881	83.5699	2.20871
254225	RNF169	27982	25818	26076	26625.3	1181.97	180180	186031	212116	192776	17002.8	89.9453	87.431	98.9973	92.1245	6.08334	13.4918	13.9015	11.0877	12.827	1.52015	86.5082	86.0985	87.173	86.5932	0.542282
56658	TRIM39	33396	32135	29855	31795.3	1794.77	186646	184464	171072	180727	8432.64	93.7894	92.9138	89.6901	92.1311	2.15883	-1.38608	3.80947	7.35459	3.25932	4.39623	101.386	96.1905	96.7407	98.1058	2.85413
27133	KCNH5	27666	25802	24700	26056	1499.23	190183	196541	223467	203397	17669.5	88.3693	89.6241	98.4111	92.1348	5.4715	8.21835	5.28782	6.1999	6.56869	1.49966	91.7817	94.7122	93.4313	93.3084	1.46912
114907	FBXO32	32518	31559	30740	31605.7	889.918	181506	188714	171965	180728	8401.54	91.1448	95.1059	90.1702	92.1403	2.6141	1.45832	5.70635	4.59868	3.92112	2.20358	98.5417	94.2936	96.0789	96.3047	2.133
5565	PRKAB2	22789	26378	24753	24640	1797.17	186971	191288	202163	193474	7828.36	87.8925	91.6437	96.9122	92.1495	4.53108	-1.02398	-22.3692	-20.8436	-14.7456	11.9077	101.024	122.369	114.746	112.713	10.8168
153769	SH3RF2	32976	31751	31918	32215	664.314	185727	182044	174446	180739	5752.61	93.3166	91.6656	91.5039	92.162	1.00313	0.0933166	4.85828	1.00654	1.98605	2.52899	99.9067	95.1417	98.014	97.6875	2.3992
9061	PAPSS1	24807	19891	20360	21686	2713.02	191887	200441	212268	201532	10234.2	90.0663	92.2212	94.2063	92.1646	2.07059	-6.32867	-6.18079	-11.358	-7.95584	2.94733	106.329	106.181	107.956	106.822	0.984913
5588	PRKCQ	22961	22735	22239	22645	369.318	190132	186983	203578	193564	8813.86	89.4187	89.5275	97.6077	92.1846	4.69681	-2.013	-2.68074	-7.06912	-3.92095	2.74676	102.013	102.681	103.921	102.872	0.968184
10612	TRIM3	32137	31933	32183	32084.3	133.061	180460	175892	185537	180630	4824.74	90.6066	88.4925	97.4663	92.1885	4.69134	2.62759	4.15915	0.194933	2.32722	1.9991	97.3724	95.8409	97.6728	96.962	0.982499
5252	PHF1	29020	26908	26384	27437.3	1395.45	188212	190604	199310	192709	5840.69	94.0556	89.6335	92.8954	92.1948	2.29277	10.8164	10.6664	9.28954	10.2574	0.841574	89.1836	89.3336	89.7426	89.4199	0.2893
8747	ADAM21	18706	16809	17750	17755	948.51	84858	81048	76674	80860	4095.24	97.2217	92.7505	86.6315	92.2012	5.31645	11.2777	19.5704	16.2867	15.7116	4.17612	88.7223	80.4296	84.2884	84.4801	4.14964
5693	PSMB5	12871	13855	14713	13813	921.718	73491	87784	91047	84107.3	9337.65	85.9427	94.418	96.288	92.2163	5.51291	28.9627	26.8147	20.4131	25.3968	4.44768	71.0373	73.1853	74.6032	72.9419	1.79535
4214	MAP3K1	21656	22536	20492	21561.3	1025.28	188862	191333	200716	193637	6253.85	88.8055	91.6658	96.2011	92.2241	3.72925	3.99625	-1.52729	2.30883	1.5926	2.83056	96.0038	101.527	98.4074	98.6461	2.7695
66036	MTMR9	17648	16972	17100	17240	359.088	82364	81653	78718	80911.7	1932.75	94.2501	93.4723	89.0482	92.2569	2.80589	16.1168	18.8814	19.6796	18.2259	1.86969	83.8832	81.1186	81.7741	82.2586	1.44461
6197	RPS6KA3	20709	18843	19635	19729	936.545	193865	190340	221311	201839	16955.4	91.019	87.4567	98.3226	92.2661	5.53924	11.9235	0.349827	-6.50919	1.92138	9.31628	88.0765	99.6502	98.0786	95.2684	6.27776
5609	MAP2K7	20591	21675	20259	20841.7	740.533	199425	186168	195847	193813	6858.49	93.9056	89.1268	93.8081	92.2802	2.73128	9.10884	2.49555	3.37709	4.99383	3.59086	90.8912	97.5044	95.0062	94.4673	3.33942
2838	GPR15	28715	25037	23752	25834.7	2575.86	189739	211776	209094	203536	12023.9	88.158	96.7312	91.9532	92.2808	4.29599	4.84869	8.70581	9.47117	7.67522	2.47758	95.1513	91.2942	92.3248	92.9234	1.99703
84333	PCGF5	22564	21146	21375	21695	761.236	198017	187094	185844	190318	6696.47	95.7635	92.6925	88.4021	92.2861	3.6975	-1.35751	1.85385	-2.48863	-0.664096	2.25275	101.358	98.1461	100.664	100.056	1.68986
8549	LGR5	21337	23429	20734	21833.3	1414.4	161835	182619	198560	181005	18415.6	90.3128	90.5327	96.0594	92.3017	3.25613	-5.97922	-8.06338	0.192119	-4.61683	4.29306	105.979	108.063	104.617	106.22	1.73583
5592	PRKG1	22806	19371	20097	20758	1810.39	197840	201332	205975	201716	4081.05	92.9334	92.6415	91.3418	92.3056	0.847291	3.25267	-2.80652	-10.0721	-3.20863	6.67146	96.7473	102.807	103.209	100.921	3.61994
4007	LMO6	28140	27314	27410	27621.3	451.736	185972	181997	175120	181030	5490.29	93.4426	91.6414	91.8662	92.3167	0.981512	15.0443	18.2366	15.1579	16.1463	1.81119	84.9557	81.7634	83.8537	83.5243	1.62148
5521	PPP2R2B	20140	20183	21953	20758.7	1034.55	68522	75141	78836	74166.3	5225.62	88.1465	94.622	94.2061	92.3249	3.62454	0.793319	4.63648	-3.60911	0.606896	4.12595	99.2067	95.3635	99.3931	97.9878	2.27458
5230	PGK1	15163	15307	16852	15774	936.348	70754	73038	78680	74157.3	4079.83	91.159	91.855	94.0115	92.3418	1.48727	25.5245	27.9239	21.5286	24.9924	3.23068	74.4755	72.0761	75.0076	73.8531	1.56175
8019	BRD3	24175	20073	19803	21350.3	2449.96	201553	203857	199789	201733	2039.96	94.7217	93.8325	88.5261	92.3601	3.35	-2.95603	-7.14038	-8.35912	-6.15184	2.83395	102.956	107.14	106.152	105.416	2.18706
1843	DUSP1	17152	16008	19551	17570.3	1808.17	80883	79730	82527	81046.7	1405.66	92.4855	91.178	93.5517	92.4051	1.18888	18.2196	23.068	8.98096	16.7562	7.15665	81.7804	76.932	83.2438	80.652	3.30373
8651	SOCS1	30081	29537	30974	30197.3	725.529	187808	184469	171602	181293	8557.09	94.3873	92.9164	89.975	92.4262	2.2466	9.15557	11.7075	3.86893	8.24399	3.99799	90.8444	88.2925	91.756	90.2977	1.79531
8394	PIP5K1A	27831	23108	25104	25347.7	2370.91	199747	195082	216893	203907	11485.3	92.9215	88.9435	95.4573	92.4408	3.28342	8.08417	14.9425	4.39104	9.13924	5.35427	91.9158	85.0575	90.8608	89.278	3.69297
23704	KCNE4	15365	15095	15907	15455.7	413.523	85013	83818	82882	83904.3	1068.12	100.052	89.9898	87.3319	92.4578	6.70941	18.7097	18.9878	12.1391	16.6122	3.8763	81.2903	81.0122	83.3878	81.8968	1.29874
7442	TRPV1	16679	15591	17874	16714.7	1141.92	93533	91940	95435	93636	1749.78	92.3424	93.6454	91.4023	92.4634	1.12643	3.41667	6.64882	0.0914023	3.38563	3.27882	96.5833	93.3512	96.6144	95.5163	1.87511
255231	MCOLN2	15932	15796	16998	16242	658.237	97628	90664	92583	93625	3597.03	96.5212	92.3008	88.5779	92.4666	3.97424	8.2043	5.26114	4.87179	6.11241	1.82206	91.7957	94.7389	93.8876	93.474	1.51453
386618	KCTD4	27946	23939	24369	25418	2199.84	189646	203584	218988	204073	14677.1	88.1137	92.9097	96.3986	92.474	4.15961	7.31344	12.4499	7.4227	9.06201	2.9345	92.6866	87.5501	90.938	90.3916	2.61146
8497	PPFIA4	15542	16748	17900	16730	1179.1	66799	75025	81182	74335.3	7216.26	85.821	94.4694	97.1321	92.4742	5.91359	22.3135	21.539	16.9981	20.2835	2.87149	77.6865	78.461	79.7165	78.6213	1.02442
115123	39143	27402	26644	26783	26943	403.536	187207	194706	198178	193364	5607.33	93.5413	91.6092	92.356	92.5022	0.974309	15.902	11.8176	7.85026	11.8566	4.02602	84.098	88.1824	88.1434	86.8079	2.34696
5607	MAP2K5	25626	23575	22464	23888.3	1604.12	196216	206537	209181	203978	6850.85	91.2408	94.2872	91.9922	92.5068	1.58703	15.2372	14.0488	14.4428	14.5763	0.605351	84.7628	85.9512	85.4237	85.3792	0.595459
11132	CAPN10	21197	20396	21340	20977.7	508.787	83281	82124	77976	81127	2789.49	95.3427	94.0342	88.1709	92.5159	3.81939	-1.67816	2.06875	0.440854	0.27715	1.87881	101.678	97.9312	99.7228	99.7774	1.87405
23476	BRD4	23873	23500	22707	23360	595.474	189940	194496	198321	194252	4195.81	89.326	93.2207	95.024	92.5236	2.91226	-6.94087	-6.65088	-9.787	-7.79292	1.733	106.941	106.651	107.793	107.128	0.593622
5597	MAPK6	22571	22311	21341	22074.3	648.254	193588	196622	192622	194277	2087.2	91.0873	94.2658	92.2231	92.5254	1.61066	0.0910873	-0.318249	-2.27709	-0.83475	1.26576	99.9089	100.318	100.835	100.354	0.463951
1163	CKS1B	23108	18955	18281	20114.7	2614.12	196370	201987	208360	202239	5998.97	92.2254	92.9504	92.4275	92.5344	0.374146	1.93673	-0.215168	1.57127	1.09761	1.15149	98.0633	100.215	98.9024	99.0603	1.0846
28951	TRIB2	19393	19156	18291	18946.7	580.057	192357	190557	199960	194291	4991.03	90.493	91.2844	95.8295	92.5356	2.8799	14.0264	14.0578	13.4161	13.8334	0.361746	85.9736	85.9422	86.1666	86.0274	0.121486
3628	INPP1	17505	18307	19514	18442	1011.28	78263	82239	82977	81159.7	2535.58	89.3638	94.1714	94.0838	92.5397	2.75074	15.9961	12.4306	9.22021	12.549	3.3895	84.0039	87.5694	87.451	86.3414	2.02523
23403	FBXO46	32956	31168	31729	31951	914.439	181345	186379	176624	181449	4878.34	91.062	93.9015	92.6748	92.5461	1.42414	0.182124	6.85481	1.57547	2.8708	3.51989	99.8179	93.1452	97.1292	96.6974	3.35723
115290	FBXO17	34895	32099	32458	33150.7	1521.26	187874	180844	175687	181468	6117.44	94.4213	91.0467	92.1711	92.5463	1.71831	-6.56632	3.82396	-0.759457	-1.16727	5.20713	106.566	96.176	101.167	101.303	5.19647
4215	MAP3K3	22041	23736	21304	22360.3	1247.05	185761	189318	207797	194292	11830.1	87.3083	90.6753	99.6812	92.5549	6.39702	2.35732	-8.16099	-1.90608	-2.56991	5.29048	97.6427	108.161	102.57	102.791	5.26265
2841	GPR18	28592	25199	24023	25938	2372.45	201500	200296	210626	204141	5648.63	93.7558	91.3758	92.6415	92.591	1.19081	5.53159	7.58419	8.43038	7.18205	1.49064	94.4684	92.4158	92.8179	93.2341	1.08773
80036	TRPM3	15405	14875	16625	15635	897.385	92490	90755	98172	93805.7	3879.59	91.278	92.3966	94.1127	92.5958	1.42781	10.7708	10.9952	7.34079	9.70227	2.04817	89.2292	89.0048	90.2977	89.5106	0.69087
2842	GPR19	21785	21897	20912	21531.3	539.274	154202	192611	198960	181924	24217.2	85.9165	95.6261	96.2577	92.6001	5.79681	-9.07858	0.382505	-0.727214	-3.1411	5.17186	109.079	99.6175	103.141	103.946	4.78159
8111	GPR68	28438	26186	24344	26322.7	2050.42	191760	206331	214765	204285	11638.1	89.1199	94.1911	94.5012	92.6041	3.02136	5.79279	4.14441	7.37109	5.76943	1.61347	94.2072	95.8556	94.2306	94.7645	0.945024
9986	RCE1	13972	14412	14864	14416	446.013	79666	84273	88795	84244.7	4564.57	93.5041	90.4978	93.8178	92.6066	1.83297	25.3396	22.715	19.045	22.3665	3.16173	74.6604	77.285	77.6335	76.5263	1.6253
976	CD97	17426	17728	19757	18303.7	1267.65	165931	180427	197944	181434	16030.2	92.672	89.4154	95.7538	92.6137	3.16963	14.7348	19.0455	5.17071	12.9837	7.10121	85.2652	80.9545	87.0163	84.412	3.11966
208	AKT2	25364	20497	20839	22233.3	2716.62	197513	203929	205804	202415	4347.82	92.7759	93.8664	91.264	92.6355	1.30689	-8.8385	-9.80116	-14.9018	-11.1805	3.25851	108.838	109.801	111.18	109.94	1.17716
57121	GPR92	17596	18783	18835	18404.7	700.808	182050	186102	173634	180595	6360.02	101.956	92.3082	83.697	92.6538	9.1344	15.1915	14.7693	8.6208	12.8605	3.67777	84.8085	85.2307	87.1395	85.7262	1.24197
10368	CACNG3	27054	24245	24100	25133	1665.21	201828	196004	215207	204346	9846.08	93.9119	89.3736	94.6998	92.6618	2.87476	10.7999	10.9036	8.33358	10.0123	1.45478	89.2001	89.0964	89.9877	89.4281	0.487383
164656	TMPRSS6	14340	14867	14921	14709.3	320.99	81432	82984	88288	84234.7	3595.04	95.6666	89.0586	93.2617	92.6623	3.34454	23.821	19.9491	18.5591	20.7764	2.72676	76.179	80.0509	79.2236	78.4845	2.03901
22888	UBOX5	28008	24407	25538	25984.3	1841.52	173338	195234	213592	194055	20152.9	86.4439	91.8635	99.7006	92.6693	6.665	12.8801	19.2913	13.2602	15.1439	3.59681	87.1199	80.7087	84.8561	84.2282	3.25139
11251	GPR44	19938	21999	20608	20848.3	1051.31	171941	188938	182648	181176	8593.62	96.1336	93.7538	88.1676	92.685	4.08911	2.11494	-0.106662	0.793509	0.933928	1.11744	97.8851	100.107	99.0661	99.0193	1.11154
8867	SYNJ1	17035	19228	20570	18944.3	1784.49	68824	75150	79368	74447.3	5307	88.5541	94.6339	94.8696	92.6859	3.58014	15.7626	9.36876	3.51017	9.54719	6.12818	84.2374	90.6312	90.4528	88.4405	3.64109
3815	KIT	23556	19357	19292	20735	2443.27	199433	201989	206154	202525	3392.45	93.7007	92.9514	91.4233	92.6918	1.16065	0.0937007	-2.79716	-4.70339	-2.46895	2.41533	99.9063	102.797	102.469	101.724	1.58282
84759	PCGF1	34279	32224	31551	32684.7	1421.15	192920	183797	168846	181854	12154	97.0175	92.5698	88.4934	92.6936	4.26338	-4.32912	3.51765	2.12384	0.437459	4.18639	104.329	96.4823	99.5625	100.125	3.95347
1198	CLK3	18109	18002	19197	18436	661.213	71408	73802	78028	74412.7	3351.98	92.0416	92.8602	93.1983	92.7001	0.59473	11.045	15.1362	10.0654	12.0822	2.68982	88.955	84.8638	87.9178	87.2455	2.12685
399664	RKHD1	27000	28091	29380	28157	1191.37	178812	184955	181502	181756	3079.39	89.7587	93.167	95.2971	92.741	2.79368	17.862	16.2111	9.33912	14.4707	4.52011	82.138	83.7889	85.5293	83.8187	1.69583
84444	DOT1L	16140	19174	19337	18217	1800.58	67565	76918	78998	74493.7	6089.86	86.8549	96.9602	94.4081	92.7411	5.25486	19.7161	9.88994	9.53522	13.0471	5.77823	80.2839	90.1101	86.9529	85.7823	5.01657
8851	CDK5R1	21254	21528	19264	20682	1235.64	192782	190974	200536	194764	5079.78	90.6982	91.4894	96.1126	92.7667	2.9245	5.89538	3.29362	8.55402	5.91434	2.63025	94.1046	96.7064	94.0857	94.9656	1.50763
29967	LRP12	16689	16396	17302	16795.7	462.323	79114	86924	87210	84416	4593.89	92.8282	93.4578	92.0792	92.7884	0.690141	9.93262	12.5233	4.97228	9.14275	3.837	90.0674	87.4767	90.8573	89.4671	1.76844
576	BAI2	20242	21551	20121	20638	792.992	165690	189971	189497	181719	13883.8	92.5332	94.2804	91.5645	92.7927	1.37644	0.555199	1.97989	3.20476	1.91328	1.32603	99.4448	98.0201	98.0867	98.5172	0.804007
9254	CACNA2D2	13811	14206	15483	14500	873.912	95552	93997	92178	93909	1688.72	94.4027	95.813	88.1769	92.7975	4.06327	20.863	15.6175	13.0502	16.5102	3.98218	79.137	84.3825	83.4898	82.3364	2.8065
7881	KCNAB1	27428	23162	24261	24950.3	2214.97	187578	204188	222773	204846	17606.7	87.1294	93.1914	98.0993	92.8067	5.49505	8.8872	15.4698	7.94604	10.7677	4.09924	91.1128	84.5302	89.2323	88.2918	3.39058
8781	PSPHL	19886	19336	21810	20344	1299.04	82438	80515	81187	81380	975.92	94.3383	92.1146	91.9674	92.8067	1.32839	4.99993	7.09282	-2.06595	3.34227	4.79913	95.0001	92.9072	96.6577	94.855	1.87948
5292	PIM1	24806	21657	20071	22178	2410.11	195621	201792	211234	202882	7863.4	91.8647	92.8585	93.7357	92.8196	0.936091	-6.20478	-17.1228	-9.60147	-10.9764	5.58737	106.205	117.123	110.976	111.435	5.47344
3749	KCNC4	12908	12269	13882	13019.7	812.277	97024	91456	93444	93974.7	2821.68	95.9049	93.1353	89.4306	92.8236	3.24837	26.7575	27.1955	22.0894	25.3474	2.83008	73.2425	72.8045	74.6526	73.5665	0.965697
777	CACNA1E	14680	14532	16479	15230.3	1083.91	88479	100943	92208	93876.7	6397.36	87.1849	103.133	88.2066	92.8414	8.92708	14.3855	14.6448	7.67397	12.2348	3.95189	85.6145	85.3552	87.7652	86.245	1.32296
152110	FLJ32685	27500	24891	23743	25378	1925.26	199764	200252	214213	204743	8204.89	92.9296	91.3553	94.2532	92.846	1.45075	9.20003	8.77011	9.70808	9.22607	0.469527	90.8	91.2299	90.7739	90.9346	0.256063
653192	LOC653192	31474	27375	27611	28820	2301.46	181504	194842	206355	194234	12436.7	90.6228	91.6747	96.2523	92.8499	2.9931	2.89993	9.35082	5.19762	5.81612	3.26962	97.1001	90.6492	94.1839	93.9777	3.23038
387509	GPR153	19063	20466	19604	19711	707.594	177653	197130	168713	181165	14530.4	99.4235	97.9297	81.2564	92.8699	10.0852	6.95965	7.34473	5.0379	6.44742	1.23578	93.0404	92.6553	93.5526	93.0827	0.45015
57534	MIB1	32315	32548	30865	31909.3	911.892	173060	181067	191465	181864	9228.35	86.7992	91.1617	100.653	92.8713	7.08339	1.99638	2.46137	4.73069	3.06281	1.46302	98.0036	97.5386	96.9372	97.4931	0.534669
11012	KLK11	18305	18089	18357	18250.3	142.117	83565	82822	78010	81465.7	3015.67	95.6811	94.867	88.2111	92.9197	4.09808	13.1083	13.566	13.8491	13.5078	0.373823	86.8917	86.434	86.4922	86.606	0.249146
55617	C20ORF13	14728	15752	16176	15552	744.43	79042	83010	91686	84579.3	6466.44	92.74	89.0876	96.989	92.9389	3.95442	20.8665	15.3231	11.9296	16.0397	4.51133	79.1335	84.6769	83.9603	82.5902	3.01499
197259	FLJ34389	23046	19151	19453	20550	2166.87	195726	203646	210092	203155	7195.59	91.9153	93.733	93.2159	92.9547	0.936559	2.20597	-1.4936	-5.68573	-1.65779	3.94841	97.794	101.494	101.658	100.315	2.18489
1032	CDKN2D	21231	21419	20755	21135	342.251	194312	188836	202372	195173	6808.98	91.4369	90.4384	97.0149	92.9634	3.54408	6.03483	3.70797	0.970149	3.57099	2.53512	93.9652	96.292	96.429	95.5621	1.38465
6549	SLC9A2	15818	15261	15547	15542	278.534	97196	89732	95526	94151.3	3917.28	96.0804	91.3186	91.4924	92.9638	2.70043	8.83939	8.49263	13.1749	10.169	2.60898	91.1606	91.5074	89.831	90.833	0.884889
1889	ECE1	27226	24826	23289	25113.7	1984.2	205798	195946	213172	204972	8642.65	95.8015	89.3466	93.7854	92.9778	3.30241	10.4424	8.84531	11.4418	10.2432	1.30967	89.5576	91.1547	89.7568	90.1564	0.870277
6323	SCN1A	14097	12149	14633	13626.3	1307.18	97882	88371	96356	94203	5107.97	96.7804	89.8844	92.3144	92.9931	3.49773	19.5496	26.9653	18.5552	21.6901	4.5955	80.4504	73.0347	78.3099	77.265	3.81668
644006	LOC644006	27348	28214	28497	28019.7	598.644	178572	186960	181274	182269	4281.55	89.6352	94.2012	95.1745	93.0036	2.95746	16.8514	16.0142	12.1823	15.016	2.48946	83.1486	83.9858	84.984	84.0395	0.918893
10136	ELA3A	19193	18482	19532	19069	535.87	88324	79581	76757	81554	6030.62	101.351	91.0003	86.7296	93.0271	7.5187	9.12163	11.102	8.41277	9.54548	1.39383	90.8784	88.898	90.4545	90.077	1.04279
6305	SBF1	16207	17667	17930	17268	928.215	69735	77359	76920	74671.3	4280.62	89.7837	97.5404	91.8164	93.0468	4.02211	20.1115	17.5573	15.976	17.8816	2.08674	79.8885	82.4427	82.1184	81.4832	1.39056
387522	KUA-UEV	27952	25284	24971	26069	1638.22	188456	210950	216554	205320	14871	87.5473	96.3459	95.305	93.0661	4.80763	7.26643	7.70767	4.86056	6.61155	1.53237	92.7336	92.2923	93.3884	92.8048	0.551518
2868	GRK4	20178	22110	20751	21013	992.29	194342	201060	190794	195399	5213.93	91.4514	96.4474	91.3247	93.0745	2.92175	10.6998	0.675132	0.913247	4.09606	5.72025	89.3002	99.3249	95.9039	94.843	5.09586
54329	GPR85	19447	20313	20910	20223.3	735.61	169550	186112	190902	182188	11203.8	94.7564	92.3133	92.2613	93.1103	1.4258	4.64307	7.662	-0.758715	3.84878	4.26618	95.3569	92.338	96.1512	94.6154	2.01186
5504	PPP1R2	14793	14274	15240	14769	483.447	70584	72276	81522	74794	5887.72	90.9295	90.8524	97.5561	93.1127	3.84833	27.3698	32.4343	30.5351	30.113	2.55849	72.6302	67.5657	69.887	70.0276	2.53518
53828	FXYD4	24074	22729	20642	22481.7	1729.32	194775	203852	217580	205402	11481.3	90.5549	93.0347	95.766	93.1185	2.60655	20.1938	17.0253	22.3135	19.8442	2.66134	79.8062	82.9747	80.1558	80.9789	1.73719
91754	NEK9	23496	19305	18950	20583.7	2528.39	196430	202766	211342	203513	7483.99	92.2543	93.3179	93.7848	93.119	0.784387	0.276763	-2.35753	-2.45242	-1.51106	1.54903	99.7232	102.358	101.511	101.197	1.34489
1154	CISH	33852	31926	33445	33074.3	1015.09	189688	177760	180132	182527	6314.28	95.3546	89.456	94.5606	93.1237	3.20107	-2.93641	4.29389	-4.33584	-0.992788	4.63156	102.936	95.7061	100.993	99.8784	3.74174
2986	GUCY2F	16002	16795	17279	16692	644.701	69836	73015	81602	74817.7	6086.62	89.92	91.8247	97.6559	93.1335	4.03062	21.1312	20.7524	20.2148	20.6994	0.460499	78.8688	79.2476	79.3006	79.139	0.235478
187	AGTRL1	18738	21715	18791	19748	1703.68	149285	198070	202336	183230	29474.8	83.0844	98.4088	97.9321	93.1418	8.71319	7.22835	1.27932	10.3808	6.29615	4.6218	92.7717	98.7207	93.7038	95.0654	3.1997
7433	VIPR1	25911	23832	21032	23591.7	2448.36	195523	213773	206700	205332	9201.59	90.911	97.6628	90.8775	93.1504	3.90786	14.1821	13.5751	19.7204	15.8259	3.38639	85.8179	86.4249	84.1741	85.4723	1.1645
26750	RPS6KC1	21545	23008	21009	21854	1034.7	196782	190971	199139	195631	4203.95	92.6295	91.4879	95.426	93.1811	2.02618	4.7241	-4.15355	-0.31438	0.0853892	4.45231	95.2759	104.154	99.9146	99.7814	4.44033
3748	KCNC3	16615	15280	16556	16150.3	754.308	95805	94699	92360	94288	1758.89	94.6609	96.5528	88.3571	93.1903	4.29119	3.8811	8.88285	7.24528	6.66974	2.55006	96.1189	91.1171	93.3303	93.5221	2.50639
9604	RNF14	28767	25320	26814	26967	1728.59	185067	197287	202223	194859	8831.96	92.4462	92.8523	94.2834	93.194	0.965121	11.4633	16.4349	7.91981	11.9393	4.27743	88.5367	83.5651	88.0607	86.7208	2.74325
79594	C1orf166	26732	25667	24535	25644.7	1098.67	186344	205030	193080	194818	9463.46	93.0997	96.5816	89.9269	93.2027	3.32853	17.9682	15.8394	15.3775	16.395	1.38186	82.0318	84.1606	83.605	83.2658	1.10421
8493	PPM1D	31139	28031	27634	28934.7	1919.3	199521	207160	209733	205471	5311.3	92.8139	94.5778	92.2403	93.2107	1.21825	-3.5555	-3.27772	-6.61316	-4.48213	1.85075	103.556	103.278	104.482	103.772	0.63066
399937	LOC399937	30842	32958	31947	31915.7	1058.35	189773	184028	174536	182779	7694.9	95.3983	92.6889	91.5523	93.2132	1.97588	6.86868	1.29764	0.915523	3.02728	3.33223	93.1313	98.7024	96.9727	96.2688	2.85144
4593	MUSK	17852	17378	17629	17619.7	237.138	193797	186874	206496	195722	9951.68	91.1882	89.4739	99.0418	93.2346	5.10166	20.8821	21.6527	17.3323	19.9557	2.30436	79.1179	78.3473	80.0443	79.1698	0.849683
2834	GPR10	21644	17502	17690	18945.3	2339	199550	200815	210903	203756	6221.72	93.757	92.3976	93.585	93.2465	0.740208	8.25062	7.5766	4.96001	6.92908	1.73825	91.7494	92.4234	93.0709	92.4146	0.660815
5605	MAP2K2	16366	16875	19108	17449.7	1458.53	69206	74758	80721	74895	5758.72	89.0697	94.1181	96.5571	93.2483	3.81873	19.15	20.8942	10.911	16.9851	5.33213	80.85	79.1058	83.0149	80.9902	1.95835
2742	GLRA2	24838	20682	21154	22224.7	2275.48	197549	200770	218896	205738	11508.1	91.8753	91.5969	96.3573	93.2765	2.67168	17.9157	24.3648	20.4277	20.9027	3.25068	82.0843	75.6352	79.0973	78.9389	3.22747
119587	CPXM2	14937	15060	15111	15036	89.4483	77564	92144	84998	84902	7290.47	90.9302	99.2862	89.6529	93.2898	5.23219	19.3681	21.148	16.8547	19.1236	2.15703	80.6319	78.852	80.8764	80.1201	1.10496
1181	CLCN2	12633	12092	14285	13003.3	1142.44	94187	91542	97785	94504.7	3133.6	93.0098	93.226	93.7295	93.3217	0.369296	27.5309	28.3407	20.8079	25.5598	4.13514	72.4691	71.6593	74.4402	72.8562	1.43026
10746	MAP3K2	20717	17210	18603	18843.3	1765.81	200397	202311	209016	203908	4525.99	94.165	93.1033	92.7261	93.3314	0.746083	12.3356	9.21722	-0.215689	7.11238	6.53502	87.6644	90.7828	92.8876	90.4449	2.62795
51136	LOC51136	30541	26581	24725	27282.3	2970.75	188592	198732	198078	195134	5674.97	94.2501	93.5482	92.3084	93.3689	0.983177	6.032	12.2548	15.1386	11.1418	4.65419	93.968	87.7452	88.8582	90.1905	3.31844
8999	CDKL2	12813	13686	14634	13711	910.757	75390	73392	75796	74859.3	1286.86	97.416	92.3208	90.4145	93.3837	3.61978	39.7457	35.8205	31.1026	35.5563	4.32763	60.2543	64.1795	64.4437	62.9592	2.34625
5031	P2RY6	20741	22501	21697	21646.3	881.093	175834	188049	183300	182394	6157.66	98.3758	93.3007	88.491	93.3892	4.94301	-2.23632	-2.89387	-5.53729	-3.55583	1.74721	102.236	102.894	103.556	102.895	0.659753
55224	FLJ10761	23909	19430	18669	20669.3	2831.32	196420	196246	220147	204271	13749.3	92.2495	90.2425	97.7928	93.4283	3.91071	-1.62602	-3.32438	-0.613542	-1.85465	1.3698	101.626	103.324	101.855	102.268	0.921662
8242	JARID1C	23320	23471	20977	22589.3	1398.36	190937	203696	190976	195203	7355.18	95.4501	95.9391	88.9244	93.4378	3.91642	29.3986	23.4091	27.2109	26.6729	3.03077	70.6014	76.5909	73.3271	73.5065	2.99877
51127	TRIM17	30710	29078	30495	30094.3	886.711	188720	182459	178349	183176	5222.55	94.8565	91.8797	93.6021	93.4461	1.49456	7.2091	12.955	5.61613	8.59342	3.86033	92.7909	87.045	91.4066	90.4142	2.99877
51444	RNF138	31307	28070	27156	28844.3	2181.15	181915	201721	202770	195469	11749.5	90.8331	94.9878	94.5441	93.455	2.28143	3.45166	7.31406	6.71263	5.82612	2.07821	96.5483	92.6859	94.1739	94.4694	1.94808
5583	PRKCH	19645	19268	16620	18511	1648.47	198145	196089	194353	196196	1898.25	93.2875	94.0038	93.0738	93.455	0.487097	13.3401	13.9126	21.3139	16.1889	4.44764	86.6599	86.0874	83.8111	85.5195	1.5069
84938	ATG4C	26291	24140	21460	23963.7	2420.32	195158	202981	220548	206229	13002.9	90.7372	92.6284	97.0996	93.4884	3.26719	12.9754	11.6712	19.3228	14.6565	4.09345	87.0246	88.3288	85.3435	86.899	1.49661
5291	PIK3CB	24632	23725	22853	23736.7	889.557	194815	193064	200870	196250	4095.99	91.6797	92.5168	96.2767	93.4911	2.44848	-10.6894	-7.89046	-10.4906	-9.69015	1.56174	110.689	107.89	109.69	109.423	1.41841
92579	G6PC3	26217	23414	23121	24250.7	1709.18	203056	200066	215255	206126	8046.34	94.4964	91.2685	94.7214	93.4954	1.93185	13.702	14.1466	12.2191	13.3559	1.00931	86.298	85.8534	86.6441	86.2652	0.396389
1951	CELSR3	18303	17669	19751	18574.3	1067.19	179695	174566	193417	182559	9746.45	100.6	86.4278	93.5086	93.512	7.08594	11.1666	18.6684	5.14297	11.6593	6.77616	88.8334	81.3316	88.3407	86.1686	4.19618
1520	CTSS	14250	15588	16450	15429.3	1108.55	78866	86836	89622	85108	5582.33	92.5245	93.3595	94.725	93.5363	1.11083	23.5012	16.9914	10.0408	16.8445	6.73139	76.4988	83.0086	83.1555	80.8876	3.80155
8858	PROZ	13830	14581	15319	14576.7	744.509	78986	87225	89101	85104	5380.73	92.6714	93.7939	94.1535	93.5396	0.773039	25.948	22.6043	16.4769	21.6764	4.80328	74.052	77.3957	78.3236	76.5904	2.24677
83844	USP26	20017	20058	21091	20388.7	608.584	84403	82829	78751	81994.3	2916.98	96.6796	94.8753	89.0872	93.5474	3.96658	4.54394	3.70014	1.51448	3.25285	1.56347	95.4561	96.2999	96.7471	96.1677	0.655613
6259	RYK	22938	22485	20761	22061.3	1148.67	193911	190708	204531	196383	7235.55	91.2433	91.3586	98.076	93.5593	3.91202	-1.86315	-1.31351	0.98076	-0.731965	1.50851	101.863	101.314	100.732	101.303	0.565668
10733	PLK4	21514	19146	19547	20069	1267.37	197024	207546	208697	204422	6432.94	92.5404	95.5725	92.5809	93.5646	1.73902	8.6988	-1.36022	-6.37281	0.321923	7.67532	91.3012	101.36	99.6781	97.4465	5.38804
26231	LRRC29	36605	33946	33478	34676.3	1686.59	193937	182860	173680	183492	10143.3	97.5408	92.0865	91.0921	93.5731	3.47186	-12.2	-2.06328	-4.61072	-6.29134	5.27321	112.2	102.063	106.291	106.852	5.09154
95	ACY1	14582	15711	15159	15150.7	564.546	81234	84001	90029	85088	4497.13	95.4242	90.1941	95.1714	93.5966	2.94931	22.3293	15.6938	17.6067	18.5432	3.41544	77.6707	84.3062	81.4568	81.1446	3.32874
338442	GPR109A	20564	21880	20840	21094.7	693.978	174676	189663	184402	182914	7603.54	97.7089	94.1234	89.0376	93.6233	4.35723	-1.22814	0.470617	-0.336936	-0.364819	0.849721	101.228	99.5294	100.365	100.374	0.849416
49	ACR	17246	17803	18786	17945	779.758	83348	83234	79601	82061	2131.18	95.4226	95.3585	90.0922	93.6244	3.05918	18.4166	15.0666	12.1624	15.2152	3.1297	81.5834	84.9334	84.7848	83.7672	1.89264
1033	CDKN3	18378	19394	20721	19497.7	1174.94	71923	72496	81127	75182	5156.49	92.7367	91.1418	97.0635	93.6473	3.06404	9.73736	8.20276	2.81484	6.91832	3.63561	90.2626	91.7972	93.0817	91.7139	1.41137
2844	GPR21	19865	23063	20345	21091	1724.58	168066	188973	192988	183342	13381.1	93.9017	93.7717	93.2959	93.6564	0.318942	2.44144	-5.86531	2.1458	-0.42602	4.71288	97.5586	105.865	100.426	101.283	4.21921
4158	MC2R	18597	21470	20882	20316.3	1517.73	150305	192107	210416	184276	30811.1	83.6719	95.3692	101.939	93.6602	9.25291	7.94883	2.38423	-0.588585	3.24816	4.33378	92.0512	97.6158	96.7518	95.4729	2.99465
2534	FYN	14791	16644	18488	16641	1848.5	71944	72220	81488	75217.3	5432.31	92.7651	90.7787	97.5137	93.6858	3.46064	27.9223	21.2422	14.1395	21.1013	6.89248	72.0777	78.7578	78.8987	76.5781	3.89805
8396	PIP5K2B	21469	22374	18475	20772.7	2040.64	195603	197302	197048	196651	916.437	92.0602	94.6001	94.3983	93.6862	1.41176	4.97125	-0.634249	12.3662	5.56773	6.52071	95.0287	100.634	94.4323	96.6984	3.42155
80352	RNF39	23623	21448	21703	22258	1188.98	196858	187978	194757	193198	4640.82	95.1901	93.1412	92.7511	93.6941	1.31014	-6.93349	0.372565	-4.31262	-3.62452	3.70132	106.933	99.6274	103.625	103.395	3.65843
11318	ADMR	24162	19128	19186	20825.3	2889.78	195152	204221	215055	204809	9964.53	91.6388	94.0042	95.4749	93.706	1.93537	-2.94635	-1.27654	-3.87536	-2.69942	1.31689	102.946	101.277	102.699	102.307	0.901279
4316	MMP7	25897	23125	22488	23836.7	1812.5	197169	202907	219983	206686	11867.3	91.6944	92.5938	96.8457	93.7113	2.75146	14.396	15.4632	15.1079	14.989	0.543417	85.604	84.5368	85.011	85.0506	0.534676
5581	PRKCE	29404	26131	24599	26711.3	2454.51	196940	211892	210961	206598	8376.73	91.5854	96.7853	92.792	93.7209	2.72155	2.74756	4.45212	6.21707	4.47225	1.73484	97.2524	95.5479	95.5277	96.1094	0.98999
5610	PRKR	24720	22792	22381	23297.7	1248.8	191814	191778	206659	196750	8581.18	90.2308	91.8846	99.1219	93.7458	4.72872	-11.4152	-2.93847	-7.66733	-7.34032	4.2478	111.415	102.938	107.34	107.231	4.2394
11245	GPR	22524	20964	21571	21686.3	786.369	173563	179402	197166	183377	12293.3	97.0678	88.8929	95.368	93.7762	4.31365	-12.1565	4.53354	-4.40399	-4.00897	8.352	112.156	95.4665	104.009	103.877	8.34577
9870	KIAA0317	28489	23732	23724	25315	2748.77	211423	208096	199997	206505	5876.74	98.4789	95.0145	87.8658	93.7864	5.41209	6.20417	13.5871	9.13804	9.64309	3.71727	93.7958	86.4129	90.3569	90.1886	3.69433
83892	KCTD10	14539	13632	15316	14495.7	842.836	92555	90494	102013	95020.7	6142.6	91.3444	92.1216	97.9165	93.7942	3.59114	15.8939	18.5164	15.5687	16.6597	1.61619	84.1061	81.4836	83.3403	82.9766	1.34855
1636	ACE	18338	17296	19515	18383	1110.18	83091	83664	79902	82219	2026.93	95.1163	95.8716	90.4481	93.812	2.93762	12.8407	17.7362	8.86391	13.147	4.44409	87.1593	82.2638	86.853	85.4254	2.74231
8193	DPF1	36148	34510	33960	34872.7	1138.19	188150	182180	181270	183867	3737.28	94.5633	91.7357	95.1724	93.8238	1.83377	-10.9979	-4.03332	-6.19928	-7.07684	3.56427	110.998	104.033	107.077	107.369	3.49151
2580	GAK	22601	23746	22287	22878	767.93	192139	205028	193582	196916	7061.86	90.3877	98.398	92.6949	93.8269	4.12338	0	-7.52048	-7.65954	-5.06	4.38264	100	107.52	105.06	104.193	3.83439
27143	PALD	17122	17956	17900	17659.3	466.186	81717	85039	79938	82231.3	2589.1	93.4792	97.512	90.4906	93.8273	3.52362	18.6024	14.6268	16.2883	16.5058	1.99669	81.3976	85.3732	83.4942	83.4217	1.98877
10279	PRSS16	26310	22737	23197	24081.3	1943.74	192672	207135	221195	207001	14262	89.554	94.5662	97.3903	93.8368	3.96873	12.7167	17.3056	12.2712	14.0978	2.78695	87.2833	82.6944	85.9022	85.2933	2.35428
995	CDC25C	25432	22588	23848	23956	1425.07	205654	210874	203580	206703	3758.38	95.733	96.3104	89.4756	93.8397	3.79038	16.6575	18.2027	8.76861	14.5429	5.06004	83.3425	81.7973	85.4571	83.5323	1.83723
6098	ROS1	21546	20493	20845	20961.3	536.053	196942	196001	198010	196984	1005.17	92.7067	93.9605	94.8711	93.8461	1.08674	4.72804	8.17457	0.474356	4.45899	3.85715	95.272	91.8254	95.541	94.2128	2.07189
27199	OXGR1	21324	22350	20616	21430	871.846	162016	183679	206750	184148	22370.7	90.4171	91.0731	100.121	93.8705	5.42327	-5.86172	-2.08624	0.80097	-2.38233	3.3412	105.862	102.086	102.382	103.443	2.09953
391712	TRIM61	29065	27807	26123	27665	1476.13	193180	199656	195412	196083	3289.68	96.5979	93.9933	91.0381	93.8764	2.78177	11.0122	8.08342	10.0142	9.70326	1.48892	88.9878	91.9166	90.2967	90.4004	1.46712
2891	GRIA2	15583	14240	15047	14956.7	676.042	96902	92427	95788	95039	2329.63	95.7804	94.1586	91.7519	93.8969	2.02695	10.2485	15.1595	16.0566	13.8215	3.12668	89.7515	84.8405	86.1785	86.9235	2.53887
3354	HTR1E	20316	20563	19113	19997.3	775.749	184956	190900	172944	182933	9147.29	103.63	94.754	83.3548	93.9129	10.1636	0.20726	6.72753	7.33523	4.75667	3.95161	99.7927	93.2725	95.2433	96.1028	3.34403
257218	SHPRH	30868	31202	30680	30916.7	264.381	189646	178266	184178	184030	5691.44	95.333	89.717	96.7357	93.9285	3.71414	6.76864	6.36991	5.12699	6.08851	0.856236	93.2314	93.6301	93.9115	93.591	0.341747
1080	CFTR	15045	17089	17437	16523.7	1292.33	75168	88732	92991	85630.3	9307.53	87.9962	95.4765	98.4204	93.9644	5.37408	18.1272	8.87932	4.52734	10.5113	6.94527	81.8728	91.1207	89.4887	87.4941	4.93609
167681	C6ORF158	17582	17679	18260	17840.3	366.664	82292	84635	80126	82351	2255.08	94.1643	97.03	90.7129	93.9691	3.16309	16.4788	16.01	14.6955	15.7281	0.924449	83.5212	83.99	84.2719	83.9277	0.379203
84888	SPPL2A	15878	17035	17317	16743.3	762.55	79393	87399	89669	85487	5398.23	93.1698	93.9882	94.7765	93.9782	0.803388	14.5345	9.02286	5.02316	9.52684	4.77565	85.4655	90.9771	90.4732	88.9719	3.04709
5594	MAPK1	21217	21084	19800	20700.3	782.542	194695	198161	198925	197260	2254.25	91.6218	95.0223	95.3208	93.9883	2.05489	6.13866	5.5113	5.71925	5.78974	0.319567	93.8613	94.4887	94.2103	94.1868	0.314342
29941	PKN3	23469	18958	19568	20665	2447.41	197454	204831	213906	205397	8240.59	92.7475	94.2919	94.9519	93.9971	1.13138	0.463738	-0.212107	-6.31899	-2.02245	3.73622	99.5363	100.212	102.022	100.59	1.28551
81629	STK22C	24988	21395	20813	22398.7	2261.23	196376	209007	210728	205370	7836.71	92.2283	96.2616	93.5054	93.9984	2.06137	-7.04773	-14.9592	-14.3307	-12.1126	4.39752	107.048	114.959	112.113	111.373	4.00724
57093	TRIM49	27838	26319	26171	26776	922.691	190132	196747	202403	196427	6141.74	95.0381	92.5922	94.3692	93.9998	1.26411	14.7309	12.9629	10.2862	12.66	2.23776	85.2691	87.0371	87.34	86.5487	1.11849
7220	TRPC1	16743	16916	17772	17143.7	550.985	97018	93660	94672	95116.7	1722.6	95.8987	95.4579	90.6467	94.0011	2.91336	3.06876	-1.78089	0.634527	0.640799	2.42483	96.9312	101.781	99.3592	99.3571	2.42483
2261	FGFR3	21483	18104	19385	19657.3	1705.88	192344	207637	216484	205488	12212.6	90.2864	95.6154	96.1254	94.0091	3.234	8.6675	4.49393	-5.09751	2.68797	7.05797	91.3325	95.5061	97.312	94.7169	3.06689
54620	FBXL19	33961	33235	32210	33135.3	879.744	184223	186960	181489	184224	2735.5	92.5428	94.2012	95.2901	94.0114	1.38349	-3.45786	0.376805	0.0952901	-0.995255	2.13732	103.458	99.6232	100.995	101.359	1.94301
57574	39144	33239	30858	31817	31971.3	1197.98	182970	187766	181958	184231	3102.65	91.8981	94.6169	95.5422	94.0191	1.89422	-0.87053	7.8532	1.33759	2.77342	4.53565	100.871	92.1468	97.2266	96.748	4.38152
55658	RNF126	26012	23839	23405	24418.7	1396.83	188023	200071	201565	196553	7424.87	93.9589	94.1931	93.9699	94.0406	0.132185	20.3891	21.7586	20.1096	20.7524	0.88253	79.6109	78.2414	79.2476	79.0333	0.709471
23072	HECW1	16013	15403	17615	16343.7	1142.47	86674	96487	102497	95219.3	7987.31	85.343	98.4369	98.3958	94.0586	7.54795	6.7421	8.2687	1.67273	5.56118	3.45292	93.2579	91.7313	94.4388	93.1427	1.35744
7443	VRK1	18358	19619	19535	19170.7	705.042	69260	77434	79832	75508.7	5542.74	89.1426	97.6391	95.4483	94.0767	4.41122	9.44911	7.71349	8.6858	8.61613	0.869906	90.5509	92.2865	91.3839	91.4071	0.868044
1196	CLK2	22076	22528	20267	21623.7	1196.45	192400	191288	208683	197457	9737.89	90.5137	91.6437	100.117	94.0914	5.24853	2.26284	-1.52766	3.6042	1.44646	2.66155	97.7372	101.528	98.5535	99.2728	1.99498
7092	TLL1	16210	17409	18451	17356.7	1121.42	78590	88138	80684	82470.7	5018.49	89.7534	101.209	91.3726	94.1118	6.19976	22.1691	18.1165	13.8886	18.0581	4.14053	77.8309	81.8835	81.9419	80.5521	2.35682
5979	RET	21831	21946	21565	21780.7	195.423	198497	193960	200164	197540	3210.73	93.4575	92.9572	95.9298	94.1148	1.59156	3.45793	1.39436	-3.44002	0.470756	3.54051	96.5421	98.6056	99.5292	98.2257	1.52941
30849	PIK3R4	22167	22753	21711	22210.3	522.35	192334	194011	206244	197530	7593.27	90.4819	92.9823	98.9179	94.1274	4.33303	1.90012	-2.68868	-4.14485	-1.64447	3.15487	98.0999	102.689	101.644	100.811	2.40526
81559	TRIM11	26393	23534	24857	24928	1430.82	190979	190918	208267	196721	9998.89	95.4716	89.7848	97.1633	94.1399	3.86535	19.4762	21.7279	15.449	18.8844	3.18103	80.5238	78.2721	81.1156	79.9705	1.50035
23031	MAST3	23022	18978	19329	20443	2240.36	201872	199616	215701	205730	8708.79	94.8754	91.8321	95.769	94.1588	2.06396	2.37188	-0.326683	-4.69881	-0.884535	3.5682	97.6281	100.327	100.885	99.6131	1.74154
1258	CNGB1	15001	16252	16150	15801	694.695	81662	86965	88128	85585	3446.82	95.9483	93.5036	93.0862	94.1793	1.54608	20.0532	13.2775	11.5427	14.9578	4.49718	79.9468	86.7225	85.0422	83.9038	3.52837
1956	EGFR	19860	20848	20360	20356	494.012	188221	198684	205936	197614	8905.87	88.496	95.2794	98.7666	94.1807	5.22268	11.6815	6.66956	3.06176	7.1376	4.32887	88.3185	93.3304	92.8624	91.5038	2.76843
9690	UBE3C	14912	14741	16465	15372.7	949.844	93156	95114	97666	95312	2261.51	91.9577	96.9901	93.6117	94.1865	2.56498	13.7937	12.4147	8.23783	11.4821	2.89296	86.2063	87.5853	88.5179	87.4365	1.16295
342372	PKD1L3	14388	12958	14435	13927	839.508	92200	96061	97676	95312.3	2813.72	90.9821	97.988	93.6216	94.1972	3.53826	16.7407	24.1051	19.9414	20.2624	3.69265	83.2593	75.8949	79.7376	79.6306	3.68334
124274	GPR139	18721	20686	19955	19787.3	993.172	166541	193663	193212	184472	15530.3	93.0234	96.1624	93.407	94.1976	1.71236	8.18606	6.15439	4.10991	6.15012	2.03808	91.8139	93.8456	93.8499	93.1698	1.17422
9113	LATS1	24762	19676	19360	21266	3031.74	196042	206488	215041	205857	9515.2	92.0675	95.0735	95.4686	94.2032	1.86009	-5.97388	-4.628	-4.92309	-5.17499	0.707418	105.974	104.628	105.175	105.259	0.676858
1359	CPA3	27372	24085	22549	24668.7	2463.91	205845	193329	224046	207740	15445.9	95.8239	88.1257	98.6713	94.207	5.45555	9.96569	11.2801	15.0967	12.1142	2.66526	90.0343	88.7199	87.8858	88.88	1.08315
5731	PTGER1	22428	24304	23134	23288.7	947.515	171054	193970	187720	184248	11846	95.6227	96.3189	90.6831	94.2082	3.0726	-11.8173	-12.1472	-13.8945	-12.6197	1.11633	111.817	112.147	112.62	112.195	0.403295
1849	DUSP7	15213	16076	18262	16517	1571.61	73366	73119	80292	75592.3	4071.9	94.6843	91.9616	96.022	94.2226	2.06923	26.3222	24.1859	14.9794	21.8292	6.02746	73.6778	75.8141	78.1708	75.8876	2.24742
80128	TRIM46	26810	24269	24528	25202.3	1398.29	189897	201293	199705	196965	6172.35	94.9179	94.7817	93.0836	94.2611	1.02196	18.0344	20.3781	15.9173	18.1099	2.23134	81.9656	79.6219	81.8901	81.1592	1.33185
4285	MIPEP	15448	16201	16163	15937.3	424.201	85044	84898	86696	85546	998.601	100.09	91.1957	91.5154	94.2669	5.04513	18.2163	13.2234	11.3479	14.2625	3.55015	81.7837	86.7766	85.7375	84.7659	2.63444
138474	TAF1L	23573	20671	20339	21527.7	1779.07	187029	208285	223142	206152	18150.7	87.7266	95.9211	99.156	94.2679	5.89135	0	-10.6337	-10.6902	-7.10799	6.15576	100	110.634	107.108	105.914	5.4165
59350	LGR7	19649	21651	21040	20780	1026.01	159128	187433	208907	185156	24967.5	88.7537	92.9867	101.191	94.3105	6.32348	3.37264	1.48779	-1.38352	1.15897	2.39507	96.6274	98.5122	98.841	97.9935	1.19451
4314	MMP3	19887	19737	19957	19860.3	112.398	83198	80328	84427	82651	2103.53	95.2438	91.8915	95.7981	94.3111	2.11375	5.04792	5.14592	7.18486	5.7929	1.20647	94.9521	94.8541	94.2071	94.6711	0.4048
10060	ABCC9	14030	13871	14835	14245.3	516.818	98982	93938	93297	95405.7	3113.73	97.9029	95.7508	89.285	94.3129	4.48529	20.2659	17.8097	16.7856	18.287	1.7886	79.7341	82.1903	81.713	81.2125	1.30237
8518	IKBKAP	21928	22230	21974	22044	162.714	191269	193794	208692	197918	9415.3	89.9677	92.8756	100.121	94.3214	5.22883	2.87897	0.0928756	-5.49335	-0.840503	4.26349	97.121	99.9071	100.841	99.2896	1.93511
3953	LEPR	29486	25492	23309	26095.7	3132.43	207312	205415	210773	207833	2716.78	96.5222	93.7638	92.7075	94.3312	1.96958	2.6061	6.75099	11.2176	6.85824	4.30676	97.3939	93.249	93.1418	94.5949	2.42461
8321	FZD1	27329	25686	24821	25945.3	1273.95	197290	211808	214839	207979	9380.18	91.752	96.7461	94.5345	94.3442	2.50249	9.63396	6.19175	5.483	7.1029	2.22042	90.366	93.8082	92.8971	92.3571	1.7835
706	TSPO	17792	17142	17886	17606.7	405.149	95136	93192	98185	95504.3	2516.8	93.9782	94.9647	94.1256	94.3562	0.532137	-3.72427	-3.36967	0	-2.36465	2.0555	103.724	103.37	102.365	103.153	0.705264
117196	MRGPRX4	30264	25494	25851	27203	2656.91	202272	201567	220382	208074	10665.2	94.1233	91.9687	97.025	94.3723	2.53732	-0.106244	6.62175	1.35835	2.62462	3.53823	100.106	93.3783	97.3754	96.9533	3.3838
64854	USP46	17613	17053	18084	17583.3	516.14	84688	85272	87035	85665	1221.86	99.6536	91.6133	91.8873	94.3847	4.56508	5.08234	8.70326	0.551324	4.77897	4.08443	94.9177	91.2967	95.221	93.8118	2.18339
6869	TACR1	21400	22740	22982	22374	852.143	151048	195390	210581	185673	30933.1	84.0999	97.0427	102.021	94.388	9.25096	-6.77766	-4.01885	-11.4682	-7.42157	3.76619	106.778	104.019	107.422	106.073	1.80758
79872	CBLL1	31039	29996	28821	29952	1109.65	176745	204339	211688	197591	18423	88.1874	96.2488	98.7934	94.4099	5.53695	4.14481	0.577493	0.790347	1.83755	2.00098	95.8552	99.4225	98.1625	97.8134	1.80909
25825	BACE2	17941	18303	19366	18536.7	740.68	85868	82342	79961	82723.7	2971.94	98.4251	94.2943	90.5178	94.4124	3.95498	15.3543	12.4469	9.50437	12.4352	2.92499	84.6457	87.5531	87.5648	86.5879	1.68201
223082	ZNRF2	29449	29977	31019	30148.3	798.9	183931	184360	186556	184949	1408.14	92.3925	92.8602	98.0141	94.4222	3.11938	10.9023	10.4003	4.11659	8.47308	3.78117	89.0977	89.5997	91.5269	90.0748	1.28241
9992	KCNE2	16158	16400	17671	16743	812.729	74800	89942	93450	86064	9911.35	87.5456	96.8275	98.9239	94.4324	6.05549	12.1688	12.9749	3.16556	9.43643	5.44566	87.8312	87.0251	90.5636	88.4733	1.85456
11213	IRAK3	19415	20476	19192	19694.3	686.064	196572	193556	204407	198178	5601.01	92.5281	92.7586	98.0151	94.4339	3.10352	14.2493	8.16276	9.1154	10.5092	3.27391	85.7507	91.8372	89.4908	89.0263	3.06976
4534	MTM1	29701	25841	26397	27313	2086.67	198554	202266	224068	208296	13784.5	92.3536	92.2948	98.6812	94.4432	3.6703	1.75472	5.3531	-0.912028	2.06526	3.14409	98.2453	94.6469	97.9347	96.9423	1.99393
566	AZU1	15674	16026	16363	16021	344.527	77017	84096	87199	82770.7	5218.78	87.8792	96.387	99.0756	94.4472	5.84482	24.1668	24.2895	25.6606	24.7056	0.829291	75.8332	75.7105	75.2944	75.6127	0.282422
140462	ASB9	30464	28794	29834	29697.3	843.347	199916	178258	177272	185149	12798.4	100.617	89.7129	93.0231	94.451	5.59058	8.45183	13.5466	7.6279	9.87546	3.20592	91.5482	86.4534	90.1245	89.3754	2.62873
154214	IBRDC1	26706	24510	26832	26016	1305.75	183386	191198	218139	197574	18232.8	91.5859	89.9196	101.867	94.4576	6.47081	17.6761	18.6134	8.45498	14.9148	5.61397	82.3239	81.3866	85.0852	82.9319	1.92278
57520	HECW2	24734	22711	21756	23067	1520.58	196634	213426	214722	208261	10089.8	91.4398	97.5009	94.4819	94.4742	3.03058	18.1965	17.9402	17.5736	17.9034	0.313063	81.8035	82.0598	82.0966	81.9866	0.159665
160851	DGKH	23003	23608	21462	22691	1106.5	201326	194371	199250	198316	3570.4	94.8234	93.1593	95.4806	94.4877	1.19649	-2.10918	-7.29933	-2.8278	-4.07877	2.81213	102.109	107.299	104.079	104.496	2.62008
10517	FBXW10	27415	30167	29110	28897.3	1388.27	183950	187862	183658	185157	2347.43	92.4023	94.6664	96.4561	94.5083	2.03155	17.0944	9.93997	10.3208	12.4517	4.02519	82.9056	90.06	87.5483	86.838	3.62973
5289	PIK3C3	15148	15998	17776	16307.3	1341.03	70585	74348	82793	75908.7	6251.85	90.9309	93.5786	99.1413	94.5503	4.19059	25.5516	24.9855	18.0437	22.8603	4.18084	74.4484	75.0145	77.1397	75.5342	1.41893
53405	CLIC5	15590	14795	17236	15873.7	1244.98	98615	94013	94324	95650.7	2571.89	97.5284	95.8299	90.3021	94.5534	3.77849	10.4355	11.8829	3.61208	8.64351	4.41703	89.5645	88.1171	91.3565	89.6793	1.62275
11122	PTPRT	28785	25704	24303	26264	2292.88	199501	205006	220991	208499	11162.8	92.8044	93.573	97.2986	94.5587	2.40379	4.82583	5.8951	7.68659	6.13584	1.4455	95.1742	94.1049	93.8642	94.3811	0.697308
222484	LNX2	28865	27250	26352	27489	1273.43	180045	207754	205693	197831	15437.3	89.8762	97.8935	95.9369	94.5689	4.18007	10.7851	10.3767	9.78556	10.3158	0.502567	89.2149	89.6233	89.6842	89.5074	0.255212
389840	MAP3K15	23221	19132	18315	20222.7	2628.57	203299	201058	215417	206591	7724.95	95.5626	92.5122	95.6397	94.5715	1.78382	1.529	-1.29713	1.4346	0.555491	1.60511	98.471	101.297	99.4445	99.7375	1.43567
1432	MAPK14	31666	28735	28008	29469.7	1936.5	198212	206718	220712	208547	11361	92.1908	94.3717	97.1733	94.5786	2.49764	-5.64047	-6.25188	-7.92399	-6.60545	1.1821	105.64	106.252	106.605	106.166	0.488194
139760	GPR119	21106	21094	20983	21061	67.8159	173681	185690	195618	184996	10984.9	97.1358	92.0982	94.6002	94.6114	2.51881	-4.2209	4.05232	-1.16279	-0.443788	4.18321	104.221	95.9477	100.444	100.204	4.14181
2826	GPR2	19968	23312	21373	21551	1679.09	172214	195077	187714	185002	11670.3	96.2908	96.8832	90.6802	94.6181	3.42315	1.92582	-6.91555	-3.52889	-2.83954	4.46081	98.0742	106.916	102.84	102.61	4.42516
9757	MLL4	32657	28698	29048	30134.3	2191.69	189505	196592	207172	197756	8890.86	94.7173	92.5175	96.6416	94.6255	2.06356	-0.844619	4.99595	-0.103475	1.34928	3.17977	100.845	95.0041	98.6507	98.1665	2.95024
3764	KCNJ8	14591	13872	15280	14581	704.053	96362	96825	93936	95707.7	1551.67	95.2293	98.7931	89.9178	94.6467	4.46623	16.2842	18.2767	14.4768	16.3459	1.90073	83.7158	81.7233	83.6541	83.0311	1.13299
23142	DCUN1D4	29097	25851	25442	26796.7	2002.62	207772	208184	209662	208539	993.842	96.7411	95.0555	92.2084	94.6683	2.29104	3.96639	5.41817	2.85846	4.081	1.2837	96.0336	94.5818	95.919	95.5115	0.807136
9248	GPR50	30585	27834	26406	28275	2124.12	200586	206679	218878	208714	9314.3	93.3208	94.3535	96.3492	94.6745	1.53953	-1.39304	-2.43764	-0.934102	-1.58826	0.770546	101.393	102.438	101.588	101.806	0.555389
51232	CRIM1	22914	18912	19208	20344.7	2230.02	197038	202594	221417	207016	12777	92.5472	93.2367	98.3708	94.7183	3.18197	2.77642	0	-3.86293	-0.362173	3.33446	97.2236	100	100.362	99.1953	1.71709
3352	HTR1D	20591	22931	20883	21468.3	1275.09	161181	194058	202200	185813	21716.9	89.9362	96.3637	97.8647	94.7215	4.21164	-1.44547	-4.98113	-0.613092	-2.34656	2.31925	101.445	104.981	102.347	102.924	1.83729
5298	PIK4CB	21985	19447	18858	20096.7	1661.65	197441	213762	209517	206907	8467.83	92.7413	98.5045	92.9541	94.7333	3.2677	6.77011	-3.14706	-1.82886	0.598063	5.38563	93.2299	103.147	99.4019	98.593	5.00784
80227	WDR71	32261	29875	30093	30743	1319.14	189581	187747	179706	185678	5252.57	95.2995	94.6071	94.3316	94.7461	0.498703	2.38249	10.8798	6.88621	6.71617	4.25122	97.6175	89.1202	93.2838	93.3405	4.24895
55521	TRIM36	31247	28028	26665	28646.7	2352.82	188416	201210	204468	198031	8484.96	94.16	94.7417	95.3532	94.7516	0.596647	3.7664	7.38985	8.58178	6.57935	2.50792	96.2336	92.6101	93.4207	94.0881	1.90171
2914	GRM4	19333	20529	20178	20013.3	614.769	180775	189274	184713	184921	4253.3	101.222	93.9251	89.1918	94.7795	6.06029	5.56719	6.76261	2.85414	5.06131	2.00274	94.4328	93.2374	94.9387	94.203	0.873626
84727	SPSB2	32981	32177	31542	32233.3	721.152	184617	191126	181414	185719	4948.89	92.7455	96.3499	95.2498	94.7817	1.84726	0.0927455	3.75765	2.286	2.04546	1.84425	99.9073	96.2424	97.9545	98.0347	1.83377
10110	SGK2	23026	17689	18400	19705	2897.96	204644	205610	210663	206972	3232.5	96.2104	94.6593	93.4758	94.7818	1.37144	2.40526	6.72081	0.934758	3.35361	3.00735	97.5947	93.2792	96.6464	95.8401	2.26794
53904	MYO3A	20186	19921	21060	20389	596.018	191836	188099	216746	198894	15573.1	90.2414	90.0761	104.079	94.799	8.03751	10.468	10.4488	-0.576483	6.78012	6.37101	89.532	89.5512	93.2199	90.7677	2.12369
148581	UBE2U	26807	24923	22664	24798	2074.33	202070	212433	212191	208898	5914.46	94.0271	97.0377	93.3447	94.8032	1.965	11.6594	9.21858	13.815	11.5643	2.29969	88.3406	90.7814	88.4357	89.1859	1.38257
1028	CDKN1C	20989	22218	20959	21388.7	718.38	201636	193692	201611	198980	4579.27	94.9731	92.8255	96.6409	94.8132	1.91274	7.4079	0.185651	-0.103476	2.49669	4.25569	92.5921	99.8143	97.5033	96.6366	3.68831
23327	NEDD4L	14652	14541	15881	15024.7	743.68	98283	93674	95843	95933.3	2305.83	97.1896	95.4726	91.8063	94.8229	2.74984	16.2307	13.4616	11.384	13.6921	2.43155	83.7693	86.5384	86.3079	85.5385	1.5365
114815	SORCS1	20707	21258	21211	21058.7	305.458	165785	190655	200980	185807	18091.5	92.5879	94.6291	97.2596	94.8255	2.34202	-2.16011	3.40665	-2.36481	-0.372756	3.27466	102.16	96.5934	100.373	99.7087	2.84216
84630	TTBK1	21697	17003	18691	19130.3	2377.64	202889	195592	223305	207262	14364.7	95.3652	89.934	99.2302	94.8431	4.67004	8.2014	9.98268	-0.70543	5.82622	5.72626	91.7986	90.0173	94.1738	91.9966	2.08529
91445	RNF185	24567	22388	23072	23342.3	1114.37	210311	194135	181900	195449	14251	101.846	96.2663	86.4777	94.8634	7.7797	-11.1933	-4.67453	-13.067	-9.64494	4.40526	111.193	104.675	109.645	108.504	3.40582
4139	MARK1	21424	20072	20410	20635.3	703.603	202764	184878	209635	199092	12780.4	95.5177	88.4927	100.585	94.865	6.07227	5.44451	9.55721	2.81637	5.93936	3.39756	94.5555	90.4428	94.0606	93.0196	2.24529
53834	FGFRL1	22963	24567	22281	23270.3	1173.58	199839	199377	198056	199091	925.344	94.1054	95.6201	94.8937	94.8731	0.757546	-1.91275	-12.0268	-7.48205	-7.14052	5.06565	101.913	112.027	107.141	107.027	5.05797
9635	CLCA2	16127	16987	16811	16641.7	454.319	79538	85502	93936	86325.3	7234.22	93.3474	91.8701	99.457	94.8915	4.02225	13.162	9.09514	8.35439	10.2038	2.58846	86.838	90.9049	89.7962	89.1797	2.10234
79012	MGC8407	22277	22288	22317	22294	20.664	194317	196334	206785	199145	6692.57	91.4393	94.1242	99.1838	94.9158	3.93247	1.37159	-0.212485	-7.36007	-2.06699	4.65187	98.6284	100.212	102.067	100.303	1.72106
9306	SOCS6	33767	31767	33218	32917.3	1033.34	187217	193006	177987	186070	7574.91	94.0832	97.3196	93.4075	94.9368	2.09107	-2.65722	5.15794	-3.53291	-0.344063	4.78495	102.657	94.8421	100.344	99.2811	4.01455
117194	MRGPRX2	18570	19599	22219	20129.3	1881.42	164891	191851	201490	186077	18970.3	92.073	95.2387	97.5125	94.9414	2.73192	8.83901	11.3334	-7.89642	4.092	10.4569	91.161	88.6666	95.908	91.9119	3.67864
9175	MAP3K13	21947	20719	20043	20903	965.244	200056	194397	203309	199254	4509.8	94.2102	93.172	97.4755	94.9526	2.2457	2.92052	7.08108	4.67882	4.89347	2.08857	97.0795	92.9189	95.1065	95.035	2.0812
7327	UBE2G2	15065	14574	16969	15536	1265.06	95598	97891	94522	96003.7	1720.75	94.4497	99.9164	90.4981	94.9547	4.72942	13.223	13.8884	5.15839	10.7566	4.85957	86.777	86.1116	89.2434	87.3774	1.64995
553	AVPR1B	29242	24825	23220	25762.3	3118.5	196186	210610	221376	209391	12639.2	91.2265	96.1873	97.4716	94.9618	3.29796	3.28416	9.52254	12.184	8.33021	4.56813	96.7158	90.4775	91.6698	92.9544	3.31164
388228	SBK1	30652	28076	25932	28220	2363.29	200491	204603	223352	209482	12186.5	93.2756	93.385	98.3594	95.0067	2.9041	-1.60814	-3.53376	1.08195	-1.35331	2.31838	101.608	103.534	101.353	102.165	1.19215
25865	PRKD2	22551	21026	21438	21671.7	788.896	207837	187336	203079	199417	10729.8	97.967	89.701	97.3624	95.0102	4.60778	0.195934	5.47176	-2.67044	0.999087	4.13009	99.8041	94.5282	99.0009	97.7777	2.84266
2532	FY	20133	18088	17795	18672	1273.72	203738	217786	200511	207345	9185	95.7741	100.403	88.8547	95.0104	5.81167	15.1323	4.81932	4.08732	8.01298	6.17637	84.8677	95.1807	91.987	90.6785	5.27955
7867	MAPKAPK3	19446	20528	20005	19993	541.1	195480	195356	207257	199364	6835.53	92.0008	93.6435	99.4158	95.02	3.89443	13.9841	7.95969	4.97079	8.97154	4.59107	86.0159	92.0403	91.0285	89.6949	3.22603
2070	EYA4	26148	23931	23180	24419.7	1543.16	196129	208968	223551	209549	13720.2	91.1994	95.4213	98.4489	95.0232	3.64108	13.4975	12.8819	12.503	12.9608	0.501929	86.5025	87.1181	87.0392	86.8866	0.33499
3482	IGF2R	23345	20385	20352	21360.7	1718.56	203824	200163	194367	199451	4768.5	96.0295	96.0065	93.0807	95.0389	1.69589	-3.74885	8.9286	2.8855	2.68842	6.34102	103.749	91.0714	97.3116	97.3773	6.33898
1453	CSNK1D	25860	28565	24180	26201.7	2212.38	194829	195724	207698	199417	7185.5	91.6865	93.8244	99.6325	95.0478	4.11186	-17.2326	-33.4668	-17.1631	-22.6208	9.39294	117.233	133.467	122.621	124.44	8.26857
1742	DLG4	22252	20361	20815	21142.7	987.165	193080	204867	225426	207791	16370	90.6409	94.3089	100.196	95.0485	4.82014	5.43845	-8.9069	-13.4736	-5.64736	9.8684	94.5615	108.907	105.647	103.039	7.52007
6049	RNF6	29158	30887	30512	30185.7	909.522	186574	184772	187135	186160	1234.62	93.7524	93.0727	98.3253	95.0501	2.8567	12.0003	7.63196	5.80119	8.47782	3.18494	87.9997	92.368	91.5222	90.63	2.31682
7301	TYRO3	23080	17495	18519	19698	2973.31	203644	215725	203189	207519	7109.96	95.7288	99.4304	90.0737	95.0776	4.71222	2.10603	8.25272	0.270221	3.54299	4.18076	97.894	91.7473	96.457	95.3661	3.21528
8796	SCEL	30748	30474	30231	30484.3	258.655	191294	183812	183741	186282	4340.38	96.1809	92.5775	96.5008	95.0864	2.17863	7.21357	8.79486	6.65855	7.55566	1.10848	92.7864	91.2051	92.4443	92.1453	0.83198
6788	STK3	21940	22246	21006	21730.7	645.961	194330	193624	210538	199497	9568.01	91.4456	92.7921	101.028	95.0887	5.18777	2.92626	0	-0.296946	0.876437	1.7814	97.0737	100	99.1236	98.7324	1.50183
5832	PYCS	16726	16624	15887	16412.3	457.802	193840	187703	216998	199514	15449.7	91.209	89.8814	104.203	95.0979	7.91336	25.9034	25.0769	27.9265	26.3022	1.46606	74.0966	74.9231	73.6978	74.2392	0.624974
5784	PTPN14	19930	19266	20393	19863	566.479	71836	76735	80262	76277.7	4231.58	92.6193	96.7194	95.9846	95.1078	2.18617	1.94501	9.38178	4.41529	5.24736	3.78757	98.055	90.6182	94.7526	94.4753	3.72614
138639	PTPDC1	26440	24370	23988	24932.7	1319.29	205474	205807	217528	209603	6865.27	95.6473	93.9467	95.7427	95.1122	1.01052	13.1037	10.9918	8.90407	10.9998	2.09982	86.8963	89.0082	89.0002	88.3016	1.21699
9620	CELSR1	20259	21132	20343	20578	481.613	165669	198552	194834	186352	18007.9	92.5211	98.6545	94.2114	95.129	3.16801	0.462606	4.14349	2.16686	2.25765	1.84212	99.5374	95.8565	97.7423	97.7121	1.84063
839	CASP6	17062	16668	14536	16088.7	1359	79374	88748	91478	86533.3	6348.64	93.1466	95.4944	96.7608	95.1339	1.83388	7.91746	11.2683	21.5777	13.5878	7.11936	92.0825	88.7317	86.4122	89.0755	2.85077
221823	PRPS1L1	22377	18680	18424	19827	2212.07	206738	194384	197874	199665	6368.83	97.4364	93.1657	94.8043	95.1355	2.15455	1.0718	16.4903	12.609	10.057	8.01979	98.9282	83.5097	89.943	90.7936	7.74438
4342	MOS	20865	22681	20225	21257	1274.06	195094	198160	205614	199623	5410.37	91.8145	95.0219	98.6083	95.1482	3.39868	7.71241	-2.21002	3.74712	3.08317	4.99443	92.2876	102.21	96.9168	97.1381	4.96492
6792	CDKL5	22519	18781	18870	20056.7	2132.91	203474	212174	207563	207737	4352.61	95.6469	97.7555	92.0647	95.1557	2.87702	4.59105	0.782044	-1.95515	1.13932	3.28769	95.4089	99.218	98.8607	97.8292	2.10359
92312	LOC92312	29480	28754	28611	28948.3	465.955	185465	192101	181827	186464	5209.39	93.1818	96.8528	95.4718	95.1688	1.85419	10.9023	14.7216	11.8385	12.4875	1.99066	89.0977	85.2784	87.5125	87.2962	1.91885
102	ADAM10	26470	23741	23325	24512	1708.39	200045	212183	217098	209775	8777.75	93.0633	96.9211	95.5494	95.1779	1.95553	12.6566	13.7628	11.4659	12.6284	1.14869	87.3434	86.2372	87.3716	86.9841	0.646938
55284	UBE2W	17225	15819	16991	16678.3	753.345	98174	94651	96010	96278.3	1776.76	97.0784	96.5022	91.9717	95.1841	2.79689	0.194157	5.40412	5.05844	3.55224	2.91332	99.8058	94.5959	96.4478	96.9498	2.64102
79589	RNF128	21764	20966	20889	21206.3	484.486	81674	86518	81950	83380.7	2720.51	93.428	99.2766	92.8695	95.1913	3.54892	-4.81654	-0.80583	2.60035	-1.00734	3.71255	104.817	100.806	101.007	102.21	2.25966
4319	MMP10	15541	16255	15209	15668.3	534.499	81752	87768	89981	86500.3	4258.44	96.0585	94.4002	95.1187	95.1925	0.831604	16.9063	13.4048	17.3116	15.8742	2.14816	83.0937	86.5952	84.1258	84.6049	1.79923
130399	ACVR1C	28722	26427	25181	26776.7	1796.21	206464	211050	211843	209786	2903.84	96.1185	96.3925	93.1883	95.2331	1.77615	5.28652	3.27735	3.91391	4.15926	1.02681	94.7135	96.7227	95.8407	95.759	1.00708
84675	TRIM55	27506	28032	27257	27598.3	395.664	189439	187493	182854	186595	3383.03	95.2265	94.4761	96.0239	95.2422	0.77403	17.3312	16.6278	16.3241	16.761	0.516625	82.6688	83.3722	83.239	83.0933	0.373647
7188	TRAF5	30808	28655	28661	29374.7	1241.31	189266	205524	202544	199111	8655.52	94.595	96.8195	94.4364	95.2836	1.33246	5.20272	5.32507	1.32211	3.94997	2.27661	94.7973	94.6749	96.05	95.1741	0.76106
51205	ACP6	19327	19768	19438	19511	229.384	73559	76604	78971	76378	2713.07	94.9448	96.547	94.3744	95.2887	1.1264	5.12702	6.85484	9.05995	7.01393	1.97128	94.873	93.1452	92.9861	93.6681	1.04651
23396	PIP5K1C	21000	21053	19842	20631.7	684.385	197218	194760	207883	199954	6976.12	92.84	93.3505	99.7235	95.3046	3.83531	7.14868	5.50768	5.78396	6.14677	0.878603	92.8513	94.4923	93.8532	93.7323	0.827157
8631	SCAP1	20137	19001	17928	19022	1104.65	202937	198760	198265	199987	2566.45	95.6012	95.3168	94.9965	95.3048	0.302558	11.3765	15.346	15.1994	13.974	2.25065	88.6235	84.654	86.026	86.4345	2.01601
64844	39147	33546	30059	29748	31117.7	2108.74	196655	199410	200940	199002	2171.49	98.3762	93.8748	93.6721	95.3077	2.65936	-3.86272	0.375499	-2.98915	-2.15879	2.2378	103.863	99.6245	102.159	101.882	2.13262
7803	PTP4A1	17058	17133	17850	17347	437.222	82545	83753	84165	83487.7	841.963	94.4658	95.9777	95.4884	95.3106	0.771495	19.0821	18.6197	17.4744	18.392	0.827677	80.9179	81.3803	81.608	81.3021	0.351613
6548	SLC9A1	16507	16646	17794	16982.3	706.351	87226	83247	88805	86426	2864.06	102.761	89.3522	93.8288	95.3142	6.8269	12.1259	10.6329	2.25189	8.33689	5.32237	87.8741	89.3671	91.6631	89.6348	1.90862
1237	CCR8	27172	23069	22151	24130.7	2673.57	206616	209982	213555	210051	3470.01	96.1909	95.8943	93.9575	95.3476	1.21291	10.6772	16.2061	15.9728	14.2854	3.12695	89.3228	83.7939	85.7146	86.2771	2.80706
57484	RNF150	14366	15405	16641	15470.7	1138.92	77194	88988	94282	86821.3	8747.62	90.4771	95.7624	99.8365	95.3587	4.69274	22.3478	18.3864	9.38463	16.7063	6.64291	77.6522	81.6136	83.2937	80.8532	2.89664
81790	RNF170	29687	27489	26420	27865.3	1665.7	193824	202086	201666	199192	4653.57	96.9275	95.1636	94.018	95.3697	1.46564	9.01426	9.32604	9.30779	9.21603	0.174975	90.9857	90.674	90.784	90.8146	0.158124
2832	GPR8	20691	22989	20640	21440	1341.72	148360	204756	210267	187794	34262.1	82.5517	101.817	101.866	95.4114	11.1369	-2.30159	-5.00899	0.713059	-2.19917	2.8624	102.302	105.009	102.199	103.17	1.5935
6714	SRC	23933	19558	18886	20792.3	2740.57	216244	207545	200565	208118	7855.19	101.797	95.572	88.8793	95.4162	6.46041	-1.66999	-3.87142	-2.13773	-2.55971	1.1598	101.67	103.871	102.56	102.7	1.10744
347732	CATSPER3	27517	23717	23196	24810	2358.76	202016	210330	218531	210292	8257.56	94.0014	96.0566	96.1933	95.4171	1.22793	9.21214	13.7361	12.1204	11.6895	2.29254	90.7879	86.2639	88.3105	88.4541	2.2654
84435	GPR123	20428	22535	22746	21903	1281.74	159411	195695	206854	187320	24805.5	88.9167	97.1982	100.173	95.4293	5.83285	-0.562324	-2.88071	-10.4819	-4.64164	5.18894	100.562	102.881	104.642	102.695	2.046
54328	GPR173	21497	19836	21017	20783.3	854.798	180311	181553	197165	186343	9392.68	100.954	89.9894	95.3675	95.4371	5.48287	-6.24044	9.62886	-1.36315	0.675091	8.12862	106.24	90.3711	99.3249	98.6455	7.95644
144165	PRICKLE1	28458	30281	29406	29381.7	911.744	181812	190756	188170	186913	4602.66	91.3023	96.1591	98.8817	95.4477	3.83949	13.7866	9.80823	9.59153	11.0621	2.36198	86.2134	90.1918	88.9379	88.4477	2.034
9148	NEURL	29650	25830	26238	27239.3	2097.64	193567	197914	206699	199393	6689.82	96.796	93.1543	96.4162	95.4555	2.00194	9.09882	14.7184	10.2201	11.3458	2.97408	90.9012	85.2816	88.6542	88.279	2.8285
3816	KLK1	17023	16694	17901	17206	623.962	82864	86702	90567	86711	3851.51	97.4201	93.2099	95.7615	95.4639	2.12083	8.47555	10.8124	1.72371	7.00387	4.71967	91.5244	89.1876	92.9961	91.2361	1.92055
4543	MTNR1A	21995	24340	21951	22762	1366.77	172714	186214	201391	186773	14346.7	96.5788	92.3653	97.4634	95.4692	2.72419	-9.31881	-12.8836	-6.46396	-9.55547	3.21637	109.319	112.884	109.555	110.586	1.99334
10298	PAK4	19317	19795	18107	19073	870.051	200092	198045	202870	200336	2421.71	94.2276	94.9653	97.2597	95.4842	1.58125	14.888	11.5858	14.589	13.6876	1.82633	85.112	88.4142	86.3124	86.6129	1.67147
23338	PHF15	31113	29799	30660	30524	667.474	190518	183272	187231	187007	3628.19	95.7816	92.299	98.3769	95.4858	3.04975	6.03424	10.8913	5.31235	7.41263	3.03415	93.9658	89.1087	92.5874	91.8873	2.50306
9132	KCNQ4	16853	16110	17648	16870.3	769.146	83301	87106	89776	86727.7	3254.04	97.9552	93.661	94.8939	95.5034	2.21105	9.50166	14.1428	3.1315	8.92532	5.52823	90.4983	85.8572	91.0747	89.1434	2.8605
7006	TEC	24196	22753	22737	23228.7	837.773	192318	193137	215535	200330	13174.3	90.4741	92.5527	103.484	95.5037	6.98905	-8.51072	-2.70117	-9.18014	-6.79734	3.56315	108.511	102.701	106.797	106.003	2.98511
140460	ASB7	30012	29214	30930	30052	858.699	186472	186320	188300	187031	1101.9	93.6999	93.8711	98.9516	95.5075	2.98388	9.27629	12.8603	4.45282	8.86315	4.21896	90.7237	87.1397	91.1368	89.6667	2.19824
818	CAMK2G	24241	20462	20098	21600.3	2294.12	209776	198348	217632	208585	9696.98	98.6821	91.234	96.648	95.5214	3.84976	-3.1414	-9.86475	-9.51908	-7.50841	3.78589	103.141	109.865	107.508	106.838	3.41141
10161	P2RY5	28479	26964	25102	26848.3	1691.47	207832	206764	216935	210510	5589.49	96.7697	94.3931	95.4762	95.5463	1.18982	6.09649	1.13272	4.39191	3.8737	2.52213	93.9035	98.8673	96.1263	96.299	2.48639
11173	ADAMTS7	26592	22884	22716	24064	2190.92	192254	218409	221469	210711	16057	89.355	99.8255	97.5134	95.5646	5.50052	11.7949	17.6691	14.237	14.567	2.95099	88.2051	82.3309	85.433	85.323	2.93867
6198	RPS6KB1	22004	23538	22089	22543.7	862.166	192691	197376	211322	200463	9691.53	90.6542	94.6365	101.414	95.5681	5.43987	2.62897	-6.76272	-6.01497	-3.38291	5.21985	97.371	106.763	103.383	102.506	4.75692
55336	FBXL8	30613	28040	28250	28967.7	1428.76	202073	178540	181272	187295	12870.8	101.727	89.8583	95.1735	95.5862	5.94504	8.03642	15.7252	12.9436	12.2351	3.89305	91.9636	84.2748	87.7649	88.0011	3.84983
5287	PIK3C2B	15258	15727	17845	16276.7	1378.31	68195	74822	87387	76801.3	9747.9	87.7052	94.2023	104.871	95.5929	8.66704	24.1189	26.5651	18.6671	23.117	4.0432	75.8811	73.4349	76.883	75.3997	1.77371
624	BDKRB2	24009	19218	20342	21189.7	2505.46	204165	202148	220160	208824	9868.64	95.9797	93.0264	97.7987	95.6016	2.40852	-2.08377	-1.82744	-10.8386	-4.9166	5.1302	102.084	101.827	104.917	102.943	1.71433
23295	MGRN1	31966	31044	31702	31570.7	474.823	188371	185668	187642	187227	1398.47	94.677	93.5348	98.5979	95.6032	2.65559	3.31369	7.20218	1.77476	4.09688	2.79719	96.6863	92.7978	95.9031	95.1291	2.05656
10221	TRIB1	23097	19305	20003	20801.7	2018.22	201790	206169	218524	208828	8678.02	94.8359	94.923	97.054	95.6043	1.25623	2.08639	-2.31767	-8.86105	-3.03078	5.50845	97.9136	102.318	103.031	101.087	2.77157
801	CALM1	29911	25598	23759	26422.7	3157.82	203202	203620	225506	210776	12758.3	94.5659	92.9264	99.3273	95.6065	3.32488	1.13479	6.22607	10.1314	5.83075	4.5113	98.8652	93.7739	94.1693	95.6028	2.83224
659	BMPR2	19543	15511	15337	16797	2379.7	211134	187756	203070	200653	11874.9	99.5589	89.9075	97.358	95.6081	5.05807	14.7347	30.119	28.9153	24.5897	8.55584	85.2653	69.881	75.4103	76.8522	7.79284
10966	RAB40B	32100	31795	30729	31541.3	719.84	184702	191222	185854	187259	3479.77	92.7892	96.3995	97.6367	95.6084	2.51868	2.78368	5.01277	5.07711	4.29118	1.30594	97.2163	94.9872	95.7088	95.9708	1.1374
8110	DPF3	29016	27740	26000	27585.3	1513.94	194687	193484	211145	199772	9867.66	97.3691	91.0206	98.5347	95.6415	4.04399	11.1974	8.10084	11.3315	10.2099	1.82775	88.8026	91.8992	89.7901	90.1639	1.5818
83856	FSD1L	28220	26175	24122	26172.3	2049	193085	201087	205269	199814	6191	96.5493	94.6825	95.7348	95.6555	0.93594	13.71	13.8236	17.9024	15.1454	2.38836	86.29	86.1764	84.8546	85.7737	0.79792
84166	NLRC5	30586	31075	31896	31185.7	661.975	179364	196942	185879	187395	8886.52	90.0427	99.3497	97.6501	95.6809	4.95617	7.20342	7.55058	1.1718	5.3086	3.58677	92.7966	92.4494	94.6914	93.3125	1.20674
80204	FBXO11	32134	30713	34152	32333	1728.11	185468	184667	191816	187317	3916.78	93.1833	93.0185	100.842	95.6812	4.46993	2.70232	8.09261	-6.44574	1.44973	7.34967	97.2977	91.9074	98.5503	95.9184	3.52969
4194	MDM4	24478	21793	23335	23202	1347.43	199795	193468	198427	197230	3329.01	96.6432	95.9278	94.5418	95.7043	1.06838	-11.2786	-1.45943	-13.4332	-8.72374	6.38265	111.279	101.459	108.724	107.154	5.09434
136	ADORA2B	19191	21692	20346	20409.7	1251.71	163364	189902	209996	187754	23390.1	91.1935	94.2452	101.731	95.7233	5.42209	5.74519	1.31943	2.33982	3.13481	2.31751	94.2548	98.6806	96.8652	96.6002	2.22475
10922	FASTK	23766	18702	18411	20293	3011.22	201922	204794	220630	209115	10074.9	94.8994	94.2744	98.0126	95.7288	2.00235	-0.948372	1.22557	0.980126	0.419107	1.19061	100.948	98.7744	99.5809	99.7679	1.09897
6326	SCN2A2	14284	15590	16775	15549.7	1245.99	96118	95706	98706	96843.3	1626.22	94.9803	97.6139	94.6416	95.7453	1.62714	18.0463	6.93059	6.53027	10.5024	6.53626	81.9537	93.0694	89.4976	88.1736	5.67489
3769	KCNJ13	14997	14758	16313	15356	837.357	95629	97962	96836	96809	1166.73	94.4813	99.9913	92.7897	95.7541	3.76571	13.6998	12.6989	9.0006	11.7998	2.47526	86.3002	87.3011	88.2002	87.2672	0.950468
3360	HTR4	30628	27389	23831	27282.7	3399.75	202005	204215	227162	211127	13930.3	93.9962	93.204	100.071	95.7572	3.7571	-1.48942	-0.536458	9.90706	2.62706	6.32265	101.489	100.536	97.3729	99.7996	2.15489
5571	PRKAG1	23072	19173	19502	20582.3	2162.38	169680	227306	231789	209592	34637.1	79.3708	104.893	103.092	95.7853	14.2438	1.82553	-1.43003	-5.43204	-1.67885	3.63518	98.1745	101.43	101.679	100.428	1.95539
84708	LNX1	30913	27352	28507	28924	1816.75	188660	202488	209444	200197	10579.7	94.2849	95.3572	97.7242	95.7888	1.75979	4.80853	9.8218	1.95448	5.52827	3.98273	95.1915	90.1782	94.4717	93.2805	2.71064
1608	DGKG	24267	18818	19027	20704	3087.42	198836	212275	216684	209265	9296.93	93.4131	97.8031	96.2164	95.8109	2.22291	-3.42564	0.586819	-2.80617	-1.88167	2.16009	103.426	99.4132	101.882	101.573	2.0239
92369	SPSB4	32838	32457	32773	32689.3	203.814	187239	196234	179754	187742	8251.52	94.0945	98.9846	94.3574	95.8122	2.75051	0.564567	2.96954	-1.90764	0.542155	2.43867	99.4354	97.0305	99.4578	98.6412	1.39502
10380	BPNT1	18472	19869	21486	19942.3	1508.34	67146	79050	84595	76930.3	8915.53	86.2894	99.7654	101.389	95.8145	8.28888	8.62894	6.58452	-0.986302	4.74238	5.0654	91.3711	93.4155	95.2576	93.3481	1.94415
3784	KCNQ1	16764	15177	16714	16218.3	902.168	99855	92353	98684	96964	4035.94	98.7938	94.0806	94.6198	95.8314	2.57965	3.06261	9.31398	6.81262	6.3964	3.1464	96.9374	90.686	93.6036	93.7423	3.12799
283455	KSR2	20954	21598	21065	21205.7	344.274	197700	201972	203419	201030	2973.52	93.0727	96.8958	97.5295	95.8327	2.41111	7.35274	3.10066	-0.615198	3.2794	3.98698	92.6473	96.8993	96.7206	95.4224	2.405
165	AEBP1	15774	16650	17297	16573.7	764.364	82810	83308	95097	87071.7	6954.6	97.354	89.4203	100.73	95.8349	5.80607	15.7713	10.641	5.43945	10.6173	5.16599	84.2287	89.359	89.3827	87.6568	2.96888
6344	SCTR	19851	21560	21543	20984.7	981.821	175216	189505	197332	187351	11214.2	98.0199	94.0429	95.4503	95.8377	2.01661	2.64654	1.9749	-4.29543	0.10867	3.82882	97.3535	98.0251	99.8913	98.4233	1.31496
1020	CDK5	20332	20393	19200	19975	671.862	198133	198726	206326	201062	4568.68	93.2817	95.3001	98.9582	95.8467	2.87745	10.1677	8.76761	9.10416	9.34649	0.730832	89.8323	91.2324	90.6535	90.5727	0.703538
81602	CDADC1	21984	18704	18582	19756.7	1929.89	201841	209158	216978	209326	7569.89	94.8604	96.3329	96.3503	95.8479	0.855187	6.92481	1.15599	-0.103788	2.65901	3.74761	93.0752	98.844	97.341	96.4201	2.99264
887	CCKBR	21394	22299	20534	21409	882.596	176395	190464	195063	187307	9726.1	98.6989	94.5317	94.325	95.8519	2.4678	-5.77514	-1.69255	1.22622	-2.08049	3.51677	105.775	101.693	102.08	103.183	2.25346
11163	NUDT4	17079	16515	19153	17582.3	1389.16	71580	75074	84130	76928	6477.16	92.2738	94.5339	100.809	95.8722	4.42214	16.2402	22.7827	11.089	16.7039	5.86062	83.7598	77.2173	83.2961	81.4244	3.6508
57787	MARK4	14035	17613	18263	16637	2276.71	72758	77650	80144	76850.7	3757.32	93.8637	97.9233	95.8374	95.8748	2.03007	32.1014	17.92	14.9506	21.6573	9.16585	67.8986	82.08	78.3427	76.1071	7.35027
79672	FN3KRP	24002	19644	19862	21169.3	2455.58	199362	206425	222697	209495	11966.5	93.6665	95.0438	98.9535	95.8879	2.74273	-2.13524	-4.41902	-7.78143	-4.77856	2.84022	102.135	104.419	104.779	103.778	1.43365
93082	LINCR	31340	29350	29511	30067	1105.39	187082	190384	185970	187812	2295.76	94.0138	95.9672	97.699	95.8933	1.84375	5.17076	12.6677	9.08601	8.97481	3.7497	94.8292	87.3323	91.0252	91.0623	3.7486
6468	SHFM3	30908	29370	29903	30060.3	780.978	189618	187178	186807	187868	1527.14	95.3186	94.3136	98.149	95.9271	1.98877	6.6723	12.4494	7.85192	8.99121	3.05241	93.3277	87.5506	91.0088	90.629	2.90721
10738	RFPL3	31047	32145	31157	31449.7	604.683	193133	194502	176472	188036	10037.8	97.1271	98.0912	92.5931	95.9371	2.93589	6.31326	3.92365	3.42594	4.55428	1.54351	93.6867	96.0764	95.4457	95.0696	1.23841
3742	KCNA6	15564	15491	15604	15553	57.2975	85709	80052	95460	87073.7	7794.12	100.904	85.7849	101.129	95.9391	8.79457	17.6582	16.0418	15.9783	16.5594	0.952077	82.3418	83.9582	83.4406	83.2469	0.82543
1407	CRY1	21273	21194	20087	20851.3	663.11	161123	193933	209763	188273	24809.1	89.9028	96.3	101.616	95.9395	5.86474	-5.56156	3.7557	3.75978	0.651305	5.3805	105.562	96.2443	99.3487	100.385	4.74427
5729	PTGDR	27217	25076	23945	25412.7	1661.78	205963	209315	218892	211390	6709.62	95.8801	95.5831	96.3555	95.9396	0.389609	10.4509	8.41132	9.05742	9.30655	1.04238	89.5491	91.5887	90.6934	90.6104	1.02234
441509	GLRA4	16941	16082	19217	17413.3	1619.99	92965	96169	102110	97081.3	4640.26	91.7628	98.1018	98.0126	95.959	3.63437	1.83526	3.72787	-8.36627	-0.934383	6.5054	98.1647	96.2721	100.934	98.4571	2.34483
3783	KCNN4	17805	16578	18110	17497.7	810.923	77374	92175	92497	87348.7	8639.81	90.6975	99.3208	97.8785	95.9656	4.61895	3.6279	12.2165	0.489393	5.44458	6.07094	96.3721	87.7835	94.5554	92.9037	4.52626
4067	LYN	23176	19084	19241	20500.3	2318.52	202235	211477	214987	209566	6587.21	95.0502	97.4267	95.444	95.9736	1.27372	1.7109	-1.02641	-4.19094	-1.16882	2.9535	98.2891	101.026	101.169	100.161	1.62306
344758	GPR149	21706	19173	21213	20697.3	1342.93	180762	187400	193887	187350	6562.64	101.214	92.9698	93.7417	95.9753	4.55344	-7.31123	13.0158	-2.45355	1.08367	10.6151	107.311	86.9842	98.9163	97.7373	10.2147
10887	GPR73	20128	21022	20403	20517.7	457.898	172511	191781	198984	187759	13687.2	96.4619	95.2031	96.2696	95.9782	0.67814	1.15754	4.56975	1.92539	2.55089	1.79003	98.8425	95.4303	97.4491	97.2406	1.71563
339976	TRIML1	35304	35407	34583	35098	448.967	189685	188669	185611	187988	2120.58	95.353	95.0827	97.506	95.9806	1.32799	-7.97038	-7.0465	-8.20462	-7.7405	0.612327	107.97	107.047	107.741	107.586	0.480977
5165	PDK3	20945	21818	19480	20747.7	1181.43	194815	199158	210217	201397	7941.29	91.6797	95.5125	100.871	96.0209	4.61645	7.33438	2.00576	7.76703	5.70239	3.20868	92.6656	97.9942	94.2976	94.9858	2.73016
57674	C17ORF27	27116	26930	25758	26601.3	736.245	194476	198346	209144	200655	7601.8	97.2612	93.3623	97.5812	96.0682	2.34884	17.507	11.0168	12.1001	13.5413	3.47687	82.493	88.9832	86.4587	85.9783	3.27169
26224	FBXL3A	29873	30048	30537	30152.7	344.152	188508	197299	179000	188269	9151.84	94.7475	99.5339	93.9521	96.0778	3.01935	9.85374	10.8492	5.44922	8.71738	2.87374	90.1463	89.1508	91.2826	90.1932	1.06668
5028	P2RY1	20288	21834	20298	20806.7	889.711	162148	200852	202345	188448	22789	90.4931	99.827	97.9366	96.0856	4.93456	0.271479	0.698789	2.44841	1.13956	1.15346	99.7285	99.3012	98.8604	99.2967	0.434058
8941	CDK5R2	21457	21856	20052	21121.7	947.597	198801	203535	202432	201589	2476.94	93.6043	97.6641	97.0444	96.1043	2.18711	5.14823	1.95328	4.56109	3.88753	1.70064	94.8518	98.0467	96.1125	96.337	1.60927
11011	TLK2	20016	19382	18553	19317	733.663	198209	200944	205608	201587	3741.17	93.3184	96.3904	98.6054	96.1047	2.65501	11.6648	13.6874	12.4243	12.5922	1.02172	88.3352	86.3126	87.4078	87.3519	1.01248
4974	OMG	16991	19682	18758	18477	1367.33	167115	192676	205173	188321	19399.1	93.354	95.6593	99.3391	96.1175	3.01879	16.9904	11.0008	10.6293	12.8735	3.57019	83.0096	88.9992	87.1265	86.3784	3.06407
2843	GPR20	23435	18692	18827	20318	2700.24	201610	217142	210766	209839	7807.35	94.7492	100.099	93.5226	96.1235	3.49687	0.568495	1.30128	-1.60389	0.0886299	1.51086	99.4315	98.6987	99.9114	99.3472	0.610707
51279	C1RL	13122	13475	13885	13494	381.855	83374	86138	92415	87309	4632.86	98.0446	92.5802	97.7886	96.1378	3.08365	31.5704	28.4221	25.7184	28.5703	2.9288	68.4296	71.5779	71.4297	70.4791	1.77642
84152	PPP1R1B	28136	26302	25366	26601.3	1409.05	210091	208489	216730	211770	4369.53	97.8449	95.1978	95.3841	96.1423	1.47744	7.43621	3.71271	3.33844	4.82912	2.26555	92.5638	96.2873	95.1709	94.674	1.91083
165829	GPR156	30418	27581	26088	28029	2199.49	204644	215663	215138	211815	6215.81	95.2523	98.5445	94.6688	96.1552	2.08965	-0.734891	-1.3192	0.378675	-0.558472	0.862577	100.735	101.319	100.558	100.871	0.398173
23608	MKRN1	32107	28796	28357	29753.3	2050.12	190178	208210	204498	200962	9521.86	95.0617	98.1132	95.3675	96.1808	1.68047	1.04568	4.90566	2.38419	2.77851	1.95997	98.9543	95.0943	97.2215	97.0901	1.93334
51592	TRIM33	31943	31974	32488	32135	306.1	206498	184099	175030	188542	16197.7	104.004	92.7255	91.8179	96.1823	6.78861	3.64013	4.26537	-0.980201	2.30843	2.86515	96.3599	95.7346	97.6916	96.5954	0.999497
10277	UBE4B	35874	35133	34028	35011.7	928.962	197830	188824	178872	188509	9482.93	99.5438	95.1626	93.8833	96.1965	2.96852	-9.54354	-6.09483	-6.49743	-7.3786	1.88567	109.544	106.095	107.379	107.672	1.74302
84101	USP44	17194	16212	17998	17134.7	894.477	87351	82798	91551	87233.3	4377.69	102.915	88.8509	96.8409	96.2021	7.05354	7.92442	12.8834	1.16209	7.3233	5.88372	92.0756	87.1166	92.6767	90.623	3.05143
1142	CHRNB3	14752	14226	15549	14842.3	666.11	100446	94328	97150	97308	3062.06	99.3969	96.1618	93.1007	96.2198	3.14852	15.9035	15.5782	13.4065	14.9627	1.35752	84.0965	84.4218	85.0373	84.5185	0.477784
79705	LRRK1	31168	26695	26465	28109.3	2651.38	206060	209558	220478	212032	7520.65	95.9262	95.6965	97.0681	96.2303	0.734623	-3.54439	2.20102	-1.23625	-0.859872	2.89114	103.544	97.799	100.86	100.734	2.87476
54714	CNGB3	16816	16393	17214	16807.7	410.563	89449	83027	89063	87179.7	3601.49	105.484	89.1066	94.1118	96.234	8.39221	10.5484	11.9403	5.5526	9.34708	3.35901	89.4516	88.0597	90.6529	89.3881	1.29777
5576	PRKAR2A	20808	20651	19857	20438.7	509.818	198463	196192	210913	201856	7925.36	93.4411	94.0544	101.213	96.236	4.32074	8.03593	7.4303	5.76912	7.07845	1.17365	91.9641	92.5697	92.9215	92.4851	0.484314
80347	COASY	23470	18622	19129	20407	2664.72	208457	204539	217330	210109	6553.5	98.0469	94.1542	96.5105	96.2372	1.96069	0.490234	1.60062	-3.41932	-0.442821	2.63683	99.5098	98.3994	100.443	99.4507	1.023
333926	PPP2CZ	26648	23418	24231	24765.7	1680.07	210906	204962	220243	212037	7703.03	98.2328	93.5525	96.9625	96.2493	2.4203	12.7703	14.5006	7.95093	11.7406	3.39408	87.2297	85.4994	88.2594	86.9962	1.39476
386746	MRGPRG	18635	20794	20716	20048.3	1224.6	154667	203344	209700	189237	30106.7	86.1843	101.097	101.584	96.2886	8.754	8.01514	5.96474	0.304753	4.76154	3.99353	91.9849	94.0353	95.2385	93.7529	1.64508
26273	FBXO3	32451	30714	29830	30998.3	1333.43	192072	189708	184076	188619	4107.8	96.5812	95.6186	96.6808	96.2935	0.586665	1.83504	8.31881	7.92783	6.02723	3.6358	98.165	91.6812	93.9728	94.6063	3.28799
4161	MC5R	22384	17085	18348	19272.3	2767.79	209980	209896	210690	210189	436.194	98.7804	96.681	93.4881	96.3165	2.66492	5.33414	10.2482	1.21534	5.59922	4.52225	94.6659	89.7518	94.4008	92.9395	2.76378
9021	SOCS3	32329	33342	32682	32784.3	514.195	192225	188213	185575	188671	3348.57	96.6599	94.8475	97.4867	96.3314	1.34994	2.22318	0.0948475	-1.53867	0.259785	1.88634	97.7768	99.9052	99.7402	99.1407	1.18405
5290	PIK3CA	21293	19213	18975	19827	1275.16	199500	214165	217662	210442	9636.3	93.7329	98.6946	96.6616	96.363	2.49427	9.74822	-1.72249	-2.48289	1.84762	6.85268	90.2518	101.722	98.1524	96.7089	5.87001
5520	PPP2R2A	17069	17237	16926	17077.3	155.667	69590	78836	83529	77318.3	7092.35	89.588	99.4838	100.059	96.377	5.88655	15.8571	20.1952	22.6134	19.5552	3.42333	84.1429	79.8048	80.4448	81.4642	2.34185
5596	MAPK4	22235	18084	18074	19464.3	2399.47	202512	203627	225501	210547	12962.8	95.1836	93.724	100.23	96.3791	3.41372	5.8062	4.49875	3.00689	4.43728	1.40066	94.1938	95.5012	95.5627	95.0859	0.773211
55832	TIP120A	28997	24890	24519	26135.3	2485.21	203415	204842	229209	212489	14497.8	94.6673	93.4965	100.991	96.385	4.03173	4.26003	8.97566	7.06937	6.76836	2.37219	95.74	91.0243	93.2316	93.332	2.35942
54102	CLIC6	30461	28035	26851	28449	1840.26	206809	210852	219397	212353	6426.77	96.2827	96.3001	96.5824	96.3884	0.168218	-0.830886	-3.2191	-2.89908	-2.31636	1.29637	100.831	103.219	102.316	102.122	1.2059
23604	DAPK2	22410	22800	22081	22430.3	359.931	194835	202900	208819	202185	7019.39	91.6894	97.3519	100.183	96.4083	4.32495	0.825205	-2.77344	-5.98901	-2.64575	3.4089	99.1748	102.773	102.646	101.531	2.04182
10293	TRIP	31203	32296	31777	31758.7	546.731	190179	184278	191808	188755	3961.82	95.6072	92.8179	100.837	96.4208	4.07123	5.73643	3.24863	1.6134	3.53282	2.07616	94.2636	96.7514	96.4672	95.8274	1.36173
9958	USP15	15706	15195	16309	15736.7	557.633	83838	87163	91632	87544.3	3910.97	98.6128	93.7247	96.9297	96.4224	2.48325	16.3697	19.2136	11.1469	15.5767	4.09137	83.6303	80.7864	84.4233	82.9467	1.91236
5296	PIK3R2	28469	26105	25480	26684.7	1576.56	203847	211844	221742	212478	8964.31	94.8729	96.7629	97.6361	96.424	1.4124	6.07187	4.54786	2.92908	4.51627	1.57163	93.9281	95.4521	95.4837	94.9547	0.889147
4293	MAP3K9	22658	17700	18213	19523.7	2726.5	205576	208026	218218	210607	6704.47	96.6593	95.7989	96.9147	96.4576	0.584581	4.05969	6.80172	2.03521	4.29887	2.39224	95.9403	93.1983	95.7011	94.9466	1.51878
5737	PTGFR	20663	24978	22409	22683.3	2170.54	169565	196151	200887	188868	16883.5	94.7651	97.4306	97.2135	96.4697	1.48026	-1.79391	-15.4982	-8.94938	-8.74716	6.85438	101.794	115.498	108.747	108.68	6.8524
8038	ADAM12	14671	15878	16909	15819.3	1120.15	78534	91454	93333	87773.7	8056.75	92.118	98.5158	98.7955	96.4764	3.77713	21.095	16.1566	7.70605	14.9859	6.77082	78.905	83.8434	85.0141	82.5875	3.24243
10290	SPEG	22821	23776	22833	23143.3	547.938	200262	198073	208932	202422	5742.8	94.3097	94.9791	100.239	96.5093	3.24736	-1.16637	-8.00176	-9.97616	-6.38143	4.62301	101.166	108.002	106.381	105.183	3.57176
7874	USP7	17904	17044	18636	17861.3	796.857	83238	83791	86510	84513	1751.42	95.2915	96.0231	98.261	96.5252	1.5471	15.0561	19.0126	14.0513	16.04	2.6229	84.9439	80.9874	83.96	83.2971	2.05987
399940	LOC399940	22022	22304	21425	21917	448.808	199896	206110	190362	198789	7932.11	96.6932	102.344	90.6066	96.5481	5.87026	1.3537	-3.90837	-2.75918	-1.77128	2.76664	98.6463	103.908	101.771	101.442	2.64645
57159	TRIM54	28710	26176	25169	26685	1824.55	192289	206049	206928	201755	8209.86	96.142	97.0723	96.5253	96.5799	0.467581	12.1139	14.1726	14.1892	13.4919	1.19341	87.8861	85.8274	86.5081	86.7406	1.04884
6478	SIAH2	27992	27185	26506	27227.7	743.918	189704	211022	204777	201834	10959.4	94.8191	99.4675	95.5004	96.5957	2.5103	14.2229	10.842	9.16804	11.411	2.575	85.7771	89.158	88.589	87.8414	1.81021
54461	FBXW5	29391	27165	29199	28585	1233.5	195128	183098	189186	189137	6015.15	98.1536	92.2092	99.4279	96.5969	3.85288	11.7784	18.8107	10.3405	13.6432	4.53255	88.2216	81.1893	86.3568	85.2559	3.6431
4145	MATK	22383	22420	21743	22182	380.635	197365	199141	211250	202585	7556.18	92.9109	95.5041	101.378	96.5978	4.33831	0.929109	-0.942368	-4.1429	-1.38539	2.56486	99.0709	100.942	101.385	100.466	1.22852
57117	INTS12	29168	28298	28097	28521	569.26	184672	186437	196124	189078	6165.79	92.7738	93.9314	103.158	96.621	5.69047	11.7823	15.6865	14.6484	14.0391	2.0222	88.2177	84.3135	85.9609	86.164	1.96005
91807	MLCK	26113	25942	25299	25784.7	429.202	220021	208258	209648	212642	6427.8	102.571	95.0901	92.2021	96.6211	5.35144	15.2831	5.13486	3.41148	7.94315	6.41473	84.7169	94.8651	92.0568	90.5463	5.24005
4882	NPR2	26774	23890	24264	24976	1568.3	209059	213739	215601	212800	3370.64	97.3537	97.6469	94.8768	96.6258	1.52174	12.1692	13.28	7.68502	11.0447	2.96213	87.8308	86.72	88.9553	87.8354	1.11763
139728	PNCK	16834	19250	19275	18453	1402.15	74316	76520	81505	77447	3683.06	95.9665	96.4365	97.5349	96.646	0.804931	18.1377	9.45078	10.1436	12.5774	4.82781	81.8623	90.5492	87.4226	86.6114	4.3999
10663	CXCR6	21774	16916	17625	18771.7	2624.15	199503	213288	220653	211148	10736.2	93.7344	98.2809	98.0231	96.6795	2.55377	7.68622	11.4006	5.58732	8.22471	2.94381	92.3138	88.5994	91.7753	90.8962	2.00718
5164	PDK2	20880	16068	18764	18570.7	2411.82	209748	208465	214940	211051	3428.52	98.6686	96.006	95.4226	96.6991	1.73045	12.1362	15.937	-1.25756	8.93856	9.03228	87.8638	84.063	91.0614	87.6627	3.50355
8895	CPNE3	27710	26396	24511	26205.7	1607.97	206265	212285	220739	213096	7271.03	96.0238	96.9686	97.1854	96.7259	0.617648	8.73817	3.3939	6.90016	6.34408	2.71518	91.2618	96.6061	93.6559	93.8413	2.67695
440435	GPR158L1	22290	21784	22592	22222	408.27	183598	184564	198287	188816	8216.05	102.848	91.5242	95.924	96.7653	5.70841	-10.3065	0.823718	-10.1122	-6.53166	6.37068	110.307	99.1763	106.532	105.338	5.66028
3747	KCNC2	15798	16660	17188	16548.7	701.656	93224	99909	100378	97837	4001.85	92.0271	102.043	96.2974	96.7891	5.02603	8.55852	0	4.14079	4.2331	4.28001	91.4415	100	95.7669	95.7361	4.27934
5519	PPP2R1B	16453	17863	18526	17614	1058.69	73960	76983	81756	77566.3	3930.6	95.486	97.0457	97.848	96.7932	1.20106	20.0521	16.4978	13.9923	16.8474	3.04499	79.9479	83.5022	83.1526	82.2009	1.95896
2902	GRIN1	14710	14926	16699	15445	1091.35	96958	98193	98530	97893.7	827.645	95.8375	100.235	94.4673	96.8465	3.01318	15.6215	11.527	6.89611	11.3482	4.36545	84.3785	88.473	88.6518	87.1678	2.41724
344558	SH3MD4	29041	26255	24567	26621	2259.34	200283	205978	200146	202136	3328.26	100.233	97.0381	93.2938	96.8549	3.47316	11.4265	13.8765	15.8599	13.721	2.22078	88.5735	86.1235	86.279	86.992	1.37178
84900	FLJ14627	29474	27841	26898	28071	1303.31	197458	201451	207782	202230	5205.94	98.7872	94.8578	96.9322	96.8591	1.96571	9.87872	8.06291	7.85151	8.59771	1.11441	90.1213	91.9371	91.4023	91.1536	0.933107
401036	ASB18	34172	33667	33661	33833.3	293.309	197355	188023	183800	189726	6936.11	99.2994	94.7495	96.5325	96.8604	2.29262	-3.82681	-1.05541	-5.07601	-3.31941	2.05776	103.827	101.055	103.319	102.734	1.47557
27154	BRPF3	32006	33969	32542	32839	1014.64	188591	190601	189811	189668	1012.64	94.7902	96.0792	99.7639	96.8777	2.58124	3.12808	-2.08162	-1.00237	0.0146972	2.74973	96.8719	102.082	99.9853	99.6463	2.62134
4883	NPR3	21882	23080	21259	22073.7	925.507	181902	184799	200939	189213	10257.5	101.871	91.644	97.2392	96.918	5.12097	-8.24574	-6.1106	-2.67382	-5.67672	2.81119	108.246	106.111	105.677	106.678	1.37519
375449	MAST4	22325	22773	20942	22013.3	954.459	199144	192814	217902	203287	13047	93.7699	92.3939	104.648	96.9371	6.71279	1.21901	-2.81404	0	-0.531677	2.06842	98.781	102.814	100.532	100.709	2.02236
8844	KSR	22003	17734	16629	18788.7	2837.99	209046	205943	219916	211635	7337.46	98.3305	94.8164	97.6876	96.9449	1.87111	7.0798	6.54233	11.3318	8.31796	2.62382	92.9202	93.4577	91.682	92.6866	0.910567
165082	GPR113	20735	23000	22663	22132.7	1222.09	167547	202823	199251	189874	19417.8	93.6028	100.832	96.4021	96.9455	3.64496	-2.24352	-5.15711	-10.3732	-5.92462	4.11883	102.244	105.157	105.925	104.442	1.94201
8383	OR1A1	24535	19777	19813	21375	2736.7	206626	214082	214053	211587	4296.38	97.165	98.6554	95.0188	96.9464	1.82812	-4.52838	-5.06814	-7.89317	-5.8299	1.80711	104.528	105.068	105.83	105.142	0.653907
3739	KCNA4	13996	15564	15802	15120.7	981.233	85296	89438	89186	87973.3	2322.06	100.398	96.2648	94.2467	96.9699	3.13575	27.1075	17.6165	13.76	19.4947	6.8691	72.8925	82.3835	80.5053	78.5938	5.02598
27283	TINAG	27367	23762	22981	24703.3	2339.62	205514	210920	224591	213675	9832.37	95.6664	96.3319	98.9161	96.9715	1.71671	9.9493	13.5828	13.3537	12.2953	2.03489	90.0507	86.4172	87.7047	88.0575	1.84226
22858	ICK	22097	22815	19928	21613.3	1503.04	198224	204745	207134	203368	4611.92	93.3257	98.2589	99.3553	96.98	3.21184	2.23982	-2.84961	5.36519	1.58513	4.14635	97.7602	102.85	98.4149	99.6749	2.76881
79400	NOX5	16995	16818	18622	17478.3	994.39	86068	87883	89936	87962.3	1935.22	101.343	94.5286	95.0694	96.9805	3.78813	9.01957	10.3036	-2.73484	5.52945	7.18582	90.9804	89.6964	94.4706	91.7158	2.47057
79142	PHF23	30926	30609	30624	30719.7	178.847	189409	190595	189656	189887	625.743	95.211	96.0761	99.6806	96.9892	2.37057	6.56956	8.74292	5.48243	6.93164	1.66013	93.4304	91.2571	93.0684	92.5853	1.16443
2566	GABRG2	16785	17035	18003	17274.3	643.305	80661	89511	94401	88191	6964.46	94.7225	96.3463	99.967	97.012	2.68488	9.56697	9.24925	1.09964	6.63862	4.79953	90.433	90.7508	93.3614	91.5151	1.60684
5681	PSKH1	29416	27057	24990	27154.3	2214.6	204865	215879	220549	213764	8053	95.3575	98.6452	97.1	97.0342	1.64487	2.86072	0.887807	4.855	2.86784	1.98361	97.1393	99.1122	97.1322	97.7945	1.14113
84197	FLJ23356	25503	22075	20264	22614	2660.77	205484	205495	224954	211978	11237.8	96.615	94.6051	99.9808	97.067	2.71622	-9.21182	-19.3436	-10.202	-12.9191	5.58572	109.212	119.344	112.919	113.825	5.12624
1613	DAPK3	20965	21459	20029	20817.7	726.296	207907	201345	201556	203603	3729.15	98.0008	96.5875	96.6139	97.0674	0.808466	7.74207	3.76691	4.63747	5.38215	2.08959	92.2579	96.2331	94.6179	94.3696	1.99917
5568	PRKACG	15804	18828	19176	17936	1854.55	72071	77522	83926	77839.7	5933.88	92.9365	97.7549	100.554	97.0819	3.85332	22.7694	11.7306	10.9604	15.1535	6.60684	77.2306	88.2694	84.8465	83.4488	5.65059
7179	TPTE	16346	17566	19094	17668.7	1376.87	84050	87957	82912	84973	2646.12	96.259	100.993	94.0069	97.0864	3.566	23.1022	17.2699	11.1868	17.1863	5.95811	76.8978	82.7301	82.8137	80.8139	3.39166
4296	MAP3K11	20639	21759	20134	20844	831.67	200619	201177	209105	203634	4746.52	94.482	96.505	100.324	97.1037	2.96666	8.97579	2.31612	4.31393	5.20195	3.41749	91.0242	97.6839	94.7981	94.502	3.33969
2642	GCGR	16637	20471	19733	18947	2034.27	173826	201446	194437	189903	14357.4	97.2193	100.13	94.0145	97.1212	3.0588	19.5411	7.50973	5.1708	10.7405	7.71069	80.4589	92.4903	89.2595	87.4029	6.22683
4294	MAP3K10	20918	21062	19759	20579.7	714.356	196098	203893	210971	203654	7439.38	92.2992	97.8401	101.241	97.1268	4.51343	7.47624	5.77256	6.37819	6.54233	0.863615	92.5238	94.2274	93.4577	93.403	0.853152
8798	DYRK4	25028	20047	20303	21792.7	2804.8	203448	213731	219070	212083	7940.32	95.6344	98.4899	97.3025	97.1423	1.43447	-7.00585	-6.7012	-10.6883	-8.13179	2.21925	107.006	106.701	108.132	107.28	0.753563
55229	PANK4	17156	18698	18751	18201.7	905.962	72514	78654	82417	77861.7	4998.82	93.5344	99.2444	98.6724	97.1504	3.14458	16.0879	12.604	12.9261	13.8727	1.9252	83.9121	87.396	86.1273	85.8118	1.76324
5157	PDGFRL	24028	19456	19742	21075.3	2561.08	212270	204498	219432	212067	7469.08	99.8833	94.1348	97.4673	97.1618	2.88639	-2.10245	-3.29315	-7.1819	-4.1925	2.65647	102.102	103.293	104.192	103.196	1.0484
56924	PAK6	24363	19949	21069	21793.7	2294.49	206582	214454	215295	212110	4806.11	97.1438	98.8309	95.5842	97.1863	1.62378	-3.70585	-6.07098	-15.693	-8.48993	6.34912	103.706	106.071	108.49	106.089	2.39209
1022	CDK7	29315	24992	24803	26370	2552.19	205947	215473	220936	214119	7585.72	95.8725	98.4558	97.2739	97.2007	1.29324	3.16379	9.05794	5.64189	5.95454	2.95948	96.8362	90.9421	94.0455	93.9412	2.94845
23598	ZNF278	25246	24471	26637	25451.3	1097.5	192191	197609	211128	200309	9753.02	92.881	98.0296	100.739	97.2166	3.99164	-15.9344	-15.6075	-30.2762	-20.606	8.37622	115.934	115.608	120.606	117.383	2.79632
5972	REN	28932	26304	25200	26812	1917.16	204929	218157	219454	214180	8037.8	95.3879	99.7079	96.608	97.2346	2.22711	4.48323	3.88861	4.05754	4.14313	0.306412	95.5168	96.1114	95.8569	95.8283	0.298337
5122	PCSK1	17653	17332	18950	17978.3	856.658	83484	84583	87269	85112	1947.16	95.5846	96.968	99.1584	97.237	1.802	16.345	17.7451	12.5931	15.5611	2.66397	83.655	82.2549	84.4389	83.4496	1.10643
3750	KCND1	17253	17249	18204	17568.7	550.218	84701	89662	90441	88268	3113.57	99.6696	96.5149	95.6233	97.2693	2.12599	7.27588	8.01074	-0.104577	5.06068	4.48831	92.7241	91.9893	94.9393	93.2176	1.53568
64805	P2RY12	19768	20582	19325	19891.7	637.56	188523	195592	184460	189525	5633.24	105.684	97.1457	89.0663	97.2988	8.31004	3.27621	6.8002	6.85811	5.64484	2.05149	96.7238	93.1998	94.3552	94.7596	1.79647
23358	USP24	19750	19600	21031	20127	786.471	88808	82940	83725	85157.7	3185.55	101.928	95.0078	94.9681	97.3014	4.00697	6.21762	6.0805	1.89936	4.73249	2.45452	93.7824	93.9195	95.2675	94.3231	0.820723
391714	TRIM75	32593	35224	34230	34015.7	1328.53	196352	192844	182617	190604	7136.15	98.7833	97.2361	95.8965	97.3053	1.44465	1.38297	-6.27339	-7.09098	-3.9938	4.67433	98.617	106.273	103.994	102.961	3.9312
329	BIRC2	30718	28552	26228	28499.3	2245.46	200223	203830	205414	203156	2660.39	100.202	96.0036	95.8039	97.3366	2.48368	5.81172	5.66421	10.1552	7.21038	2.55136	94.1883	94.3358	92.7896	93.7712	0.853293
836	CASP3	15162	16549	16835	16182	894.846	76658	92020	97208	88628.7	10686.5	89.8208	99.1477	103.046	97.3382	6.79579	17.8743	12.3935	8.55282	12.9402	4.68475	82.1257	87.6065	87.0598	85.5973	3.01895
6469	SHH	26473	23022	22745	24080	2077.02	199552	211794	232468	214605	16637	92.8286	96.7396	102.455	97.3412	4.84148	12.6247	16.5425	14.856	14.6744	1.96519	87.3753	83.4575	85.3256	85.3861	1.95959
11211	FZD10	20153	22966	21322	21480.3	1413.17	175449	206266	188969	190228	15447	98.1541	102.587	91.3026	97.3478	5.68511	0.981541	-4.87392	-3.17625	-2.35621	3.01263	99.0185	104.874	102.356	102.083	2.93729
219595	PSMAL/GCP III	18770	19364	19901	19345	565.739	83456	86307	85865	85209.3	1534.43	95.5512	99.0248	97.4983	97.3581	1.74104	10.7017	7.52589	7.60487	8.61083	1.81121	89.2983	92.4741	91.3892	91.0538	1.61426
23355	KIAA0804	28859	25191	24651	26233.7	2289.58	192682	207654	209819	203385	9332.07	96.3431	97.8454	97.9029	97.3638	0.884405	11.6575	17.8079	16.2519	15.2391	3.19781	88.3425	82.1921	84.7609	85.0985	3.08904
55500	ETNK1	25548	20812	21290	22550	2607.32	209289	209996	218464	212583	5105.35	98.4476	96.7281	97.0267	97.4008	0.918741	-9.2435	-11.3721	-16.7995	-12.4717	3.89617	109.243	111.372	112.472	111.029	1.6412
93034	NT5C1B	15520	16478	17895	16631	1194.87	74197	81322	78384	77967.7	3580.7	95.8059	102.755	93.6423	97.401	4.76108	25.0053	24.8667	16.3874	22.0865	4.93602	74.9947	75.1333	77.9135	76.0138	1.64664
6872	TAF1	22860	22194	23032	22695.3	442.603	211171	194012	207773	204319	9086.1	99.5768	92.9828	99.6694	97.4096	3.83405	-1.30553	0.278948	-11.1368	-4.05447	6.18445	101.306	99.7211	104.054	101.694	2.19263
28983	DESC1	17463	18450	18269	18060.7	525.447	85063	89756	90367	88395.3	2902.01	100.113	96.6199	95.5421	97.425	2.38934	6.10688	1.15944	-0.523329	2.24766	3.44646	93.8931	98.8406	97.7523	96.8287	2.59984
344561	GPR148	20666	22044	20973	21227.7	723.438	157267	199771	217451	191496	30933.5	87.6818	99.2759	105.429	97.4621	9.01133	-1.93883	-0.402917	-1.04336	-1.12837	0.771476	101.939	100.403	101.128	101.157	0.768347
3363	HTR7	20334	22648	20601	21194.3	1265.97	162750	203428	207340	191173	24692.3	90.8399	101.14	100.414	97.4646	5.74868	0.0908399	-3.36167	0.903725	-0.789037	2.26474	99.9092	103.362	100.789	101.353	1.79409
22853	LMTK2	22292	24692	22245	23076.3	1399.41	203161	201539	208458	204386	3618.51	95.7094	96.6829	100.006	97.4661	2.25287	1.43564	-12.5151	-6.89958	-5.99303	7.01943	98.5644	112.515	105.993	105.691	6.9803
646754	LOC646754	29877	27722	27466	28355	1324.29	202682	197223	210290	203398	6562.89	101.461	92.8214	98.1273	97.4697	4.35691	8.7256	8.26111	5.78951	7.59207	1.57825	91.2744	91.7389	92.4079	91.8071	0.569832
170392	OIT3	32532	31179	30917	31542.7	866.745	197467	181116	193753	190779	8571.69	99.357	91.187	101.883	97.4757	5.59072	1.58971	6.56546	4.58474	4.24664	2.50505	98.4103	93.4345	95.7534	95.8661	2.48979
8767	RIPK2	25808	20181	20708	22232.3	3107.81	210970	212827	214309	212702	1673.01	99.2572	98.0635	95.1354	97.4853	2.12085	-10.3771	-7.44416	-13.4545	-10.4253	3.00547	110.377	107.444	110.425	109.415	1.7074
142684	RAB40A	31520	30442	31432	31131.3	598.599	189145	195196	188286	190876	3766.09	95.0752	98.4492	98.9441	97.4895	2.10542	4.65868	9.45112	2.77043	5.62675	3.44394	95.3413	90.5489	94.3733	93.4211	2.53411
1131	CHRM3	19809	21484	21310	20867.7	920.951	169895	196074	206776	190915	18974	94.9552	97.3914	100.134	97.4936	2.59102	2.7537	2.33739	-2.79625	0.764948	3.0911	97.2463	97.6626	99.2351	98.048	1.04889
8445	DYRK2	23696	19927	20060	21227.7	2138.67	202882	213253	222557	212897	9842.32	95.3618	98.2644	98.8898	97.5053	1.8825	-0.629183	-6.00421	-8.99992	-5.2111	4.24135	100.629	106.004	105.211	103.948	2.90155
5733	PTGER3	21194	23353	20773	21773.3	1384.13	158774	206460	209186	191473	28351.2	88.5498	102.686	101.329	97.5216	7.79935	-5.19482	-6.71954	0	-3.97145	3.52286	105.195	106.72	103.971	105.295	1.37679
2554	GABRA1	29527	25079	25218	26608	2528.88	207092	218006	219323	214807	6713.76	96.4174	99.6375	96.5492	97.5347	1.82224	2.41044	8.7681	3.95852	5.04568	3.31533	97.5896	91.2319	94.9543	94.5919	3.19428
10316	NMUR1	19820	21167	19322	20103	954.501	168900	203329	200817	191015	19193.6	94.3821	101.09	97.1787	97.5501	3.36916	2.73708	4.04358	7.48276	4.75448	2.45141	97.2629	95.9564	95.2455	96.155	1.02325
1399	CRKL	21789	21304	19276	20789.7	1333.12	197673	202600	213381	204551	8033.75	93.0596	97.2045	102.426	97.5632	4.69326	3.62933	4.56861	9.01345	5.73713	2.87598	96.3707	95.4314	94.2629	95.355	1.05598
4160	MC4R	15495	17818	20190	17834.3	2347.54	164218	198845	211180	191414	24346.8	91.6854	98.8039	102.318	97.6026	5.41734	24.2049	20.5512	3.17187	15.976	11.2382	75.7951	79.4488	84.024	79.7559	4.12306
7681	MKRN3	30847	31361	29248	30485.3	1101.95	189379	193369	190498	191082	2058.11	95.1956	97.5068	100.133	97.6119	2.47048	6.85408	6.43545	10.2136	7.83437	2.07106	93.1459	93.5645	92.1656	92.9587	0.718007
131096	KCNH8	23551	18445	18519	20171.7	2926.82	211071	208139	219978	213063	6165.67	99.3058	95.8522	97.7158	97.6246	1.72861	0.0993058	2.58801	0.293147	0.993488	1.38429	99.9007	97.412	99.0065	98.7731	1.26067
286827	TRIM59	26013	22553	23326	23964	1816.09	199141	202855	209391	203796	5189.34	99.6484	95.534	97.6989	97.6271	2.05815	21.6237	26.5585	21.2007	23.1276	2.97872	78.3763	73.4415	76.8724	76.2301	2.5293
165918	RNF168	30421	32366	30701	31162.7	1051.48	195879	188362	189175	191139	4125.33	98.54	94.9243	99.422	97.6288	2.38327	8.47444	3.1325	5.26937	5.62543	2.68871	91.5256	96.8675	94.3746	94.2559	2.67294
64080	RBKS	21056	20087	19609	20250.7	737.253	210526	203043	200728	204766	5121.12	99.2653	97.4222	96.207	97.6315	1.53989	7.34564	10.4242	6.83069	8.20017	1.94318	92.6544	89.5758	91.7998	91.3433	1.58923
166647	GPR125	19072	20810	18141	19341	1354.68	185524	195539	190050	190371	5015.21	103.957	97.1187	91.8387	97.6381	6.07579	7.17303	5.63288	12.8574	8.55445	3.80522	92.827	94.3671	91.4456	92.8799	1.4615
7855	FZD5	20304	22399	21010	21237.7	1065.89	177288	194091	201122	190834	12246.3	99.2133	96.3806	97.33	97.6413	1.44179	0.198427	-2.17886	-1.23292	-1.07112	1.19688	99.8016	102.179	101.071	101.017	1.18956
6339	SCNN1D	14811	13917	15216	14648	664.663	97369	96685	102141	98731.7	2972.31	96.2569	98.6456	98.0433	97.6486	1.24228	15.1123	17.9535	16.1771	16.4143	1.43535	84.8877	82.0465	83.5857	83.5066	1.42223
29085	PHPT1	15116	16376	17166	16219.3	1033.94	70526	77969	86508	78334.3	7997.26	90.8512	98.343	103.775	97.6564	6.48909	25.7109	24.3891	22.104	24.068	1.82474	74.2891	75.6109	75.932	75.2773	0.870768
6885	MAP3K7	23160	18896	17713	19923	2865.05	210629	212757	215872	213086	2636.94	99.093	98.0305	95.8468	97.6567	1.65501	1.88277	0.0980305	4.88819	2.28966	2.42086	98.1172	99.902	97.7103	98.5765	1.16577
3362	HTR6	16335	17291	17853	17159.7	767.475	164802	199744	209919	191488	23664.4	92.0217	99.2622	101.693	97.659	5.03099	20.0607	23.3266	15.8641	19.7505	3.74091	79.9393	76.6734	80.2495	78.9541	1.9812
8945	BTRC	33581	32714	33757	33350.7	558.348	195838	191392	186550	191260	4645.41	98.5189	96.4871	98.0108	97.6723	1.05733	-1.92856	2.12272	-5.30554	-1.70379	3.71922	101.929	97.8773	101.704	100.503	2.2769
11237	RNF24	32056	30673	30671	31133.3	799.053	195297	206713	209930	203980	7689.81	97.6813	97.3921	97.9557	97.6764	0.281828	1.17218	-1.95088	-6.43148	-2.40339	3.82197	98.8278	101.951	102.403	101.061	1.94692
25898	RCHY1	32197	31001	31094	31430.7	665.291	194375	187550	191677	191201	3437.34	97.7661	94.5055	100.767	97.6795	3.13166	2.63969	7.37143	3.92991	4.64701	2.44602	97.3603	92.6286	95.353	95.114	2.37491
81788	SNARK	21495	22056	21108	21553	476.654	206735	198743	209356	204945	5528.37	97.435	95.3084	100.447	97.7303	2.58217	5.16405	0.953084	-0.895991	1.74038	3.10579	94.8359	99.0469	98.2596	97.3808	2.23881
23077	MYCBP2	31139	30950	30351	30813.3	411.393	198758	185556	189974	191429	6720.25	100.021	93.477	99.8515	97.7833	3.73028	6.20132	7.47816	6.49035	6.72328	0.669533	93.7987	92.5218	93.2767	93.1991	0.641954
203102	ADAM32	18629	17943	20102	18891.3	1103.15	83850	89522	83311	85561	3440.9	96.0207	102.861	94.4787	97.7866	4.46128	11.5225	15.5319	6.42455	11.1597	4.56453	88.4775	84.4681	88.8403	87.262	2.42639
5509	PPP1R3D	14708	15828	16755	15763.7	1025.02	72998	77492	84651	78380.3	5877.07	94.1876	97.7154	101.459	97.7872	3.63608	28.7272	26.9695	23.7413	26.4793	2.52882	71.2728	73.0305	73.5207	72.608	1.18201
8776	MTMR1	29149	25915	23538	26200.7	2816.39	211750	215461	218782	215331	3517.8	98.6345	98.4502	96.3061	97.7969	1.2944	3.84675	5.41476	10.7863	6.6826	3.63935	96.1533	94.5852	93.3174	94.6853	1.42057
1944	EFNA3	23457	18648	19371	20492	2593.09	209227	208655	222671	213518	7932.18	98.4177	96.0956	98.9416	97.8183	1.51473	0.492089	1.53753	-4.85134	-0.940575	3.42693	99.5079	98.4625	100.941	99.637	1.24408
7786	MAP3K12	24831	20991	20974	22265.3	2221.95	207794	209046	223809	213550	8906.87	97.7275	96.28	99.4596	97.8224	1.59192	-5.93487	-12.4636	-14.4782	-10.9589	4.46603	105.935	112.464	110.959	109.786	3.41882
2322	FLT3	25277	21356	20428	22353.7	2573.85	210182	205764	224787	213578	9955.73	98.8777	94.732	99.9048	97.8382	2.73861	-7.88854	-14.9897	-11.1106	-11.3296	3.55562	107.889	114.99	111.33	111.403	3.55112
1207	CLNS1A	28350	25661	24533	26181.3	1960.98	207443	206994	232563	215667	14634.4	96.5845	94.5004	102.498	97.861	4.14882	6.56775	6.14253	7.17486	6.62838	0.518833	93.4323	93.8575	93.3716	93.5538	0.264746
1137	CHRNA4	16423	16539	17099	16687	361.486	100913	97206	98620	98913	1870.79	99.8735	99.1946	94.5564	97.8748	2.89381	5.29329	0.793557	4.63326	3.57337	2.4299	94.7067	99.2064	96.4266	96.7799	2.27058
84219	WDR24	33904	32622	32129	32885	916.26	194335	191561	188966	191621	2685	97.7455	96.5743	99.3096	97.8765	1.37236	-3.06919	2.41436	0.397239	-0.0858658	2.77351	103.069	97.5856	100.086	100.247	2.74532
140825	NEURL2	30410	30052	29171	29877.7	637.632	199456	192834	182844	191711	8362.71	100.38	97.2309	96.0185	97.8766	2.25147	8.63271	10.5982	10.0819	9.77094	1.01897	91.3673	89.4018	90.2291	90.3327	0.98682
55632	KIAA1333	22126	21093	21305	21508	545.6	194130	207609	202824	201521	6833.32	93.8404	103.105	96.6873	97.8777	4.74578	0.844563	2.26832	-1.86167	0.417069	2.09792	99.1554	97.7317	99.5829	98.8234	0.969273
319100	TAAR6	28551	25837	24995	26461	1858.31	210463	211420	224962	215615	8108.87	98.0219	96.5651	99.0828	97.89	1.26404	5.97934	5.60078	4.95414	5.51142	0.518406	94.0207	94.3992	94.4886	94.3028	0.248409
57460	PPM1H	19663	19123	19941	19575.7	415.934	84177	90740	82044	85653.7	4532.16	96.4103	104.314	92.9806	97.9016	5.81185	6.26667	9.28392	7.06653	7.53904	1.56314	93.7333	90.7161	92.461	92.3035	1.51478
10114	HIPK3	22310	17298	19613	19740.3	2508.43	215661	208026	217066	213584	4864.65	101.516	95.7989	96.3903	97.9019	3.14425	5.88796	9.0051	-6.53593	2.78571	8.22185	94.112	90.9949	97.2143	94.1071	3.1097
26118	WSB1	30727	31689	30361	30925.7	685.928	199485	198683	177347	191838	12556.3	100.395	100.248	93.0634	97.9022	4.19109	7.63004	5.51362	5.95606	6.36658	1.11633	92.37	94.4864	93.6334	93.4966	1.06482
11221	DUSP10	19144	20621	19960	19908.3	739.854	76036	79946	79066	78349.3	2051.15	98.2879	100.944	94.4929	97.9084	3.2424	6.29042	2.62455	6.52001	5.145	2.18578	93.7096	97.3754	94.855	95.3133	1.87542
65061	ALS2CR7	22806	18294	18158	19752.7	2645.14	211283	204951	224969	213734	10231.7	99.4079	94.3485	99.9877	97.9147	3.10199	3.47928	3.39655	2.49969	3.12517	0.543259	96.5207	96.6035	96.8748	96.6663	0.185238
5792	PTPRF	17787	18811	18979	18525.7	645.196	84111	92437	80439	85662.3	6147.6	96.3317	106.338	91.083	97.9177	7.75037	15.7984	11.1655	11.3854	12.7831	2.61363	84.2016	88.8345	87.2169	86.751	2.35131
5746	PTHR2	24316	19511	19495	21107.3	2778.8	215095	206508	219377	213660	6553.41	101.244	95.0829	97.4423	97.923	3.1085	-3.35823	-3.57583	-5.64437	-4.19281	1.26179	103.358	103.576	104.193	103.709	0.432924
10346	TRIM22	31901	32326	30630	31619	882.466	199420	195597	180558	191858	9971.31	100.362	98.656	94.7896	97.9358	2.85507	3.71339	3.3543	5.21343	4.09371	0.986189	96.2866	96.6457	95.9063	96.2795	0.369753
1848	DUSP6	18310	17370	20082	18587.3	1377.11	86164	85020	85912	85698.7	601.097	98.7778	97.4894	97.5539	97.9404	0.725973	13.4338	17.6456	6.73122	12.6035	5.50434	86.5662	82.3544	87.3965	85.439	2.70342
7525	YES1	22321	20220	20025	20855.3	1273.04	202977	212548	226128	213884	11633.2	95.4075	97.9319	100.515	97.9516	2.5539	5.43823	-7.7605	-8.65541	-3.65922	7.89132	94.5618	107.76	103.659	101.994	6.75513
4898	NRD1	29563	26177	25651	27130.3	2123.1	201940	215317	230406	215888	14241.6	93.9653	98.3831	101.529	97.9591	3.7996	2.25517	4.32885	2.33516	2.97306	1.17483	97.7448	95.6711	97.0269	96.8143	1.05307
7204	TRIO	24177	19054	18552	20594.3	3112.82	214130	212444	214540	213705	1110.85	100.779	97.8828	95.2405	97.9675	2.77027	-2.77835	-0.817304	0.0952405	-1.16681	1.46833	102.778	100.817	101.167	101.587	1.04602
717	C2	15628	15845	16182	15885	279.158	87042	86340	93133	88838.3	3735.82	102.536	92.8057	98.5762	97.9727	4.89321	17.5337	15.4058	12.0263	14.9886	2.77729	82.4663	84.5942	85.0114	84.024	1.36502
57761	TRIB3	22230	22548	21562	22113.3	503.247	202361	202761	211126	205416	4949.05	95.3231	97.2836	101.317	97.9747	3.05627	1.71582	-1.54188	-3.25709	-1.02772	2.52601	98.2842	101.542	101.028	100.285	1.75138
140456	ASB11	31989	30410	29076	30491.7	1458.22	189663	197860	188014	191846	5273.42	95.3417	99.8232	98.7979	97.9876	2.34805	3.24162	9.68285	10.6702	7.86488	4.03418	96.7584	90.3171	92.1351	93.0702	3.32087
10420	TESK2	28959	24945	24596	26166.7	2424.52	211747	219638	215743	215709	3945.61	98.6331	100.399	94.9406	97.9908	2.78518	4.53712	9.43749	6.36102	6.77854	2.47672	95.4629	90.5625	93.2215	93.0823	2.45314
9891	ARK5	21631	21777	20709	21372.3	579.083	211624	198521	206590	205578	6609.82	99.7955	95.1993	99.088	98.0276	2.47477	4.69039	2.18958	1.18906	2.68968	1.80344	95.3096	97.8104	97.3103	96.8101	1.32331
115111	SLC26A7	16235	14765	15591	15530.3	736.875	101591	98954	96552	99032.3	2520.41	100.565	101.037	92.5085	98.0368	4.79348	6.53675	12.7306	13.1362	10.8012	3.69868	93.4633	87.2694	89.1988	89.9772	3.16944
9283	GPR37L1	21342	21502	21070	21304.7	218.406	183730	180008	210508	191415	16639.1	102.924	89.2018	101.985	98.0369	7.66576	-5.24661	2.14084	-1.56886	-1.55821	3.69374	105.247	97.8592	101.558	101.555	3.69373
23678	SGKL	21755	22922	20691	21789.3	1115.9	208758	199357	208643	205586	5394.78	98.4117	95.6103	100.097	98.0397	2.26637	4.03488	-3.45151	1.30126	0.62821	3.78831	95.9651	103.452	99.3718	99.5961	3.74824
115201	APG4A	28233	24166	24302	25567	2309.82	212266	211662	223818	215915	6850.57	98.8801	96.678	98.5688	98.0423	1.19173	7.11937	12.0848	7.78694	8.99702	2.69481	92.8806	87.9152	91.003	90.5996	2.50715
4889	NPY5R	20933	22392	19882	21069	1260.51	173703	187551	214487	191914	20739.1	97.1484	93.0468	103.959	98.0513	5.51159	-3.29393	-2.25693	4.99001	-0.186949	4.51326	103.294	102.257	100.187	101.913	1.58185
5579	PRKCB1	14515	16116	17703	16111.3	1594.01	76828	77649	81016	78497.7	2219.24	99.3568	97.922	96.925	98.0679	1.22245	31.3968	25.5576	17.9311	24.9618	6.75256	68.6032	74.4424	75.0382	72.6946	3.55571
6047	RNF4	30691	27581	27892	28721.3	1712.85	199700	204399	210052	204717	5183.32	99.9345	96.2776	98.0139	98.0753	1.8292	5.89614	9.0501	4.2146	6.38694	2.45483	94.1039	90.9499	93.6131	92.8889	1.69709
56957	ZA20D1	30354	28436	27074	28621.3	1647.84	196174	208756	209485	204805	7483.55	98.1301	98.3761	97.7437	98.0833	0.318796	6.86911	6.1977	7.23303	6.76661	0.525224	93.1309	93.8023	93.2334	93.3889	0.3617
169436	C9ORF96	16136	16971	18449	17185.3	1171.3	74296	76617	84884	78599	5565.31	95.9395	96.5641	101.749	98.0843	3.18932	21.7783	20.9544	14.9571	19.2299	3.7232	78.2217	79.0456	80.7701	79.3458	1.30041
11342	RNF13	16190	17004	18944	17379.3	1414.84	78892	88211	100644	89249	10913.1	92.5563	94.8948	106.815	98.0887	7.64709	12.6802	9.29969	-4.30651	5.89113	8.99172	87.3198	90.7003	94.1089	90.7097	3.39455
53829	P2RY13	20368	21338	20496	20734	526.98	167790	195172	213858	192273	23170.4	93.7427	96.9316	103.647	98.107	5.05545	-0.106675	3.10181	1.5547	1.51661	1.60458	100.107	96.8982	98.4834	98.4961	1.60428
4331	MNAT1	27429	24803	25664	25965.3	1338.68	204317	207009	202860	204729	2104.91	102.297	97.5347	94.587	98.1396	3.89056	17.2882	19.1168	12.1071	16.1707	3.636	82.7118	80.8832	83.8293	82.4747	1.48727
2872	MKNK2	23033	19517	20079	20876.3	1888.75	205885	214581	222214	214227	8170.26	96.8081	98.8908	98.7336	98.1442	1.15973	2.4202	-3.53926	-9.11544	-3.4115	5.76888	97.5798	103.539	103.411	101.51	3.40441
8317	CDC7	23142	20287	18901	20776.7	2162.49	206969	216590	219200	214253	6441.7	97.3302	99.8384	97.3617	98.1768	1.43912	1.9466	-8.01295	-2.0542	-2.70685	5.01175	98.0534	108.013	102.707	102.924	4.98334
7321	UBE2D1	17245	17298	17873	17472	348.286	100119	98264	99293	99225.3	929.349	99.0632	100.309	95.2229	98.1985	2.65126	0	-4.18704	0.0952229	-1.36394	2.44534	100	104.187	101.364	101.85	2.13548
3358	HTR2C	19729	21454	20834	20672.3	873.79	168139	203788	205243	192390	21014.6	93.9438	101.324	99.3739	98.2137	3.82425	3.10014	2.63441	-0.30189	1.81089	1.84448	96.8999	97.3656	98.1891	97.4849	0.65285
56163	RNF17	30276	28954	27633	28954.3	1321.5	189164	211885	214806	205285	14037.4	94.5428	99.8832	100.279	98.235	3.2037	6.90162	4.39486	5.31479	5.53709	1.26808	93.0984	95.6051	94.4629	94.3888	1.25502
152926	DKFZP761G058	18892	19325	19474	19230.3	302.328	78054	74440	83481	78658.3	4550.7	101.012	93.6997	99.9994	98.2369	3.96177	7.77789	8.80777	9.39995	8.66187	0.820815	92.2221	91.1922	91.3381	91.5842	0.557281
6199	RPS6KB2	30747	27332	25961	28013.3	2464.67	205983	217617	225608	216403	9868.69	95.8896	99.456	99.3731	98.2396	2.03555	-1.98145	-0.301641	0.993731	-0.429785	1.49172	101.981	100.302	100.43	100.904	0.935041
11236	RNF139	33226	30988	31188	31800.7	1238.42	199228	186534	191135	192299	6426.55	100.263	93.9815	100.476	98.2401	3.68959	-0.698163	7.33055	3.61712	3.4165	4.01812	100.698	92.6694	96.5835	96.6504	4.01478
52	ACP1	26310	23473	21928	23903.7	2222.52	204864	226650	217517	216344	10940.3	95.357	103.67	95.7377	98.2549	4.6934	13.5407	15.8615	17.137	15.5131	1.82332	86.4593	84.1385	84.4869	85.0282	1.25152
3985	LIMK2	21876	21401	20974	21417	451.213	200800	207479	209723	206001	4641.56	94.5694	99.6029	100.628	98.2667	3.24267	3.30993	4.18332	-0.198752	2.4315	2.31935	96.6901	95.8167	97.5685	96.6917	0.875912
9867	PJA2	28068	26108	25989	26721.7	1167.48	194606	212853	208189	205216	9479.84	97.3277	100.349	97.1262	98.2677	1.80556	14.3072	14.8517	11.1695	13.4428	1.98746	85.6928	85.1483	86.5572	85.7994	0.710481
5029	P2RY2	26863	23105	22392	24120	2402.11	212935	218074	217993	216334	2943.9	99.1985	99.6692	95.9516	98.2731	2.02422	12.1022	16.7444	15.3523	14.733	2.38226	87.8978	83.2556	85.267	85.4735	2.32798
81603	TRIM8	23265	22196	22508	22656.3	549.72	205245	201236	200864	202448	2429.12	99.3397	99.8706	95.7309	98.3137	2.25247	-4.8319	-3.50454	-8.67013	-5.66886	2.68258	104.832	103.505	105.669	104.668	1.09138
10886	GPR74	20581	18504	17714	18933	1480.86	208408	226786	208062	214419	10711.8	98.0233	104.648	92.2918	98.3209	6.18332	13.4292	2.51155	4.70688	6.88254	5.77484	86.5708	97.4885	93.1175	92.3922	5.49483
8324	FZD7	20481	21035	20538	20684.7	304.733	158213	205077	216096	193129	30735.7	88.2267	101.981	104.757	98.3213	8.85167	-0.793411	4.79309	1.36183	1.78717	2.81743	100.793	95.2069	98.2128	98.071	2.79595
5251	PHEX	15650	16992	18493	17045	1422.24	84350	88488	85215	86017.7	2182.65	96.6164	101.627	96.7298	98.3244	2.86064	26.7628	20.427	14.5095	20.5664	6.12783	73.2372	79.573	79.4336	77.4146	3.61837
59341	TRPV4	16864	16203	17079	16715.3	456.531	80441	91859	95909	89403	8021.14	94.4531	98.968	101.621	98.3474	3.62409	9.16195	14.3504	6.91024	10.1408	3.81543	90.838	85.6496	89.8592	88.7823	2.75674
11086	ADAM29	13621	14075	13243	13646.3	416.578	88187	89815	89401	89134.3	846.126	103.938	96.6857	94.4825	98.3688	4.94744	30.35	26.2018	28.5337	28.3618	2.0794	69.65	73.7982	71.6382	71.6955	2.07466
5063	PAK3	22345	22025	19377	21249	1629.08	204860	194104	219818	206261	12914.1	96.5297	93.028	105.589	98.3823	6.48228	1.15836	1.02331	8.7639	3.64852	4.43056	98.8416	98.9767	96.3515	98.0566	1.47823
5634	PRPS2	21931	23345	20543	21939.7	1401.02	199612	206008	213267	206296	6832.04	93.9958	98.8798	102.37	98.4151	4.20616	3.00787	-5.46118	2.14976	-0.101183	4.66168	96.9921	105.461	100.101	100.851	4.28409
55359	STYK1	16413	16864	16804	16693.7	244.909	207704	200546	210908	206386	5305.24	97.9028	96.1948	101.21	98.4359	2.54984	29.2729	25.7802	22.165	25.7394	3.55413	70.7271	74.2198	74.2606	73.0692	2.02842
1454	CSNK1E	22080	17655	16758	18831	2849.24	209608	212513	222425	214849	6720.15	98.6012	97.9154	98.8297	98.4488	0.475835	6.70488	7.14782	10.7724	8.20838	2.23155	93.2951	92.8522	91.7916	92.6463	0.772602
162540	IMP5	25010	20465	21323	22266	2414.79	212873	215798	221652	216774	4470.19	99.169	98.6074	97.5956	98.4574	0.797361	18.7429	27.0184	20.0071	21.9228	4.45797	81.2571	72.9816	78.0772	77.4386	4.17454
1232	CCR3	20016	21095	20954	20688.3	586.51	181655	209946	184710	192104	15527.2	101.729	104.463	89.1903	98.4605	8.14377	1.83111	4.59635	-1.00908	1.80613	2.8028	98.1689	95.4036	98.1939	97.2555	1.60377
5208	PFKFB2	15452	17544	17458	16818	1183.77	74991	81050	80389	78810	3323.82	96.8775	102.397	96.143	98.4725	3.41847	25.6725	19.1482	19.0363	21.2857	3.79953	74.3275	80.8518	78.7143	77.9645	3.32615
55361	PI4KII	24514	19580	18714	20936	3128.75	207607	212692	224530	214943	8683.16	97.6375	97.9998	99.7878	98.475	1.15126	-4.40405	-3.87756	-0.901914	-3.06117	1.88841	104.404	103.878	103.061	103.781	0.676632
8395	PIP5K1B	23038	23343	20699	22360	1446.53	202606	205483	211408	206499	4488.09	95.4414	98.6217	101.456	98.5063	3.00891	-2.2003	-5.47547	1.31893	-2.11895	3.39793	102.2	105.475	102.119	103.265	1.91484
3002	GZMB	18336	18288	18846	18490	309.238	84470	90608	83435	86171	3877.25	96.7594	104.156	94.6253	98.5136	5.00179	13.0625	13.8528	12.4905	13.1353	0.684031	86.9375	86.1472	86.8647	86.6498	0.436771
80263	TRIM45	33642	28782	28154	30192.7	3003.67	199878	201820	215251	205650	8371.5	100.026	95.0355	100.491	98.5174	3.02438	-4.09895	4.84681	3.31621	1.35469	4.78459	104.099	95.1532	98.6453	99.2992	4.50858
23617	STK22B	21503	21509	21404	21472	58.9661	199461	199016	221060	206512	12600.6	93.9229	95.4426	106.2	98.5217	6.69252	4.97792	3.53138	-2.2599	2.08313	3.83008	95.0221	96.4686	97.9169	96.4692	1.44739
83464	PSFL	15680	16728	15571	15993	638.858	86072	90614	91384	89356.7	2870.54	101.348	97.5779	96.6577	98.528	2.48549	17.0265	11.1239	15.4652	14.5385	3.05849	82.9735	88.8761	85.4615	85.7704	2.96342
5288	PIK3C2G	24812	20334	20506	21884	2537.18	212095	212890	220023	215003	4365.87	99.799	98.0932	97.7363	98.5428	1.10242	-5.71148	-8.3594	-11.8687	-8.64652	3.08862	105.711	108.359	108.647	107.572	1.61804
53637	EDG8	19854	21057	19978	20296.3	661.668	175182	196272	206848	192767	16121.3	98.0003	97.4923	100.17	98.5542	1.42211	2.64601	4.48465	4.20713	3.77926	0.991188	97.354	95.5154	96.2207	96.3634	0.92758
4881	NPR1	18275	20565	20313	19717.7	1255.72	185384	195028	196480	192297	6030.98	103.876	96.8582	95.0278	98.5874	4.67086	11.6341	6.87693	2.37569	6.96226	4.62982	88.3659	93.1231	93.0377	91.5089	2.72228
166336	PRICKLE2	22138	28741	28207	26362	3667.82	206643	203441	206855	205646	1912.81	103.488	95.8162	96.4905	98.5981	4.24777	36.0137	4.98244	2.99121	14.6624	18.5175	63.9863	95.0176	85.3376	81.4472	15.8772
9748	SLK	22145	23590	21494	22409.7	1072.77	209766	199260	211275	206767	6544.89	98.8984	95.5626	101.391	98.6172	2.92413	2.17576	-7.01111	-2.86023	-2.56519	4.60054	97.8242	107.011	102.565	102.467	4.59423
1969	EPHA2	22731	22530	22044	22435	353.215	204302	203982	212007	206764	4543.68	96.2603	97.8838	101.75	98.6315	2.82034	-0.727195	-1.43027	-5.70023	-2.61923	2.69128	100.727	101.43	102.619	101.592	0.95636
84669	USP32	19935	18997	20177	19703	623.272	88379	88304	82230	86304.3	3528.68	101.417	101.407	93.2005	98.675	4.741	5.17227	9.6337	5.96483	6.9236	2.38024	94.8277	90.3663	93.0764	92.7568	2.24782
123228	SENP8	16900	16710	17937	17182.3	660.429	92530	86185	80190	86301.7	6170.83	106.363	98.8793	90.7886	98.6769	7.78914	22.4426	21.3579	16.1604	19.987	3.35801	77.5574	78.6421	80.013	78.7375	1.23059
64582	GPR135	27885	25287	24306	25826	1849.38	211274	212517	228294	217362	9488.06	98.4079	97.0769	100.58	98.6882	1.76829	8.36467	7.76615	7.94582	8.02555	0.307125	91.6353	92.2339	91.9745	91.9479	0.300147
162517	FBXO39	32135	31559	29864	31186	1180.55	190308	198954	190270	193177	5002.78	95.6736	100.387	100.011	98.6906	2.61957	2.77453	6.02325	8.10086	5.63288	2.68454	97.2255	93.9768	94.3671	95.1898	1.77373
1358	CPA2	15723	15840	15375	15646	241.874	86997	89369	92086	89484	2546.45	102.481	96.1878	97.4277	98.6988	3.33365	16.9094	16.0634	16.7576	16.5768	0.451058	83.0906	83.9366	83.4232	83.4835	0.426217
6334	SCN8A	15133	14828	16214	15391.7	728.306	100590	98258	100425	99757.7	1301.37	99.5438	100.303	96.3439	98.7303	2.10127	13.538	12.237	9.92342	11.8995	1.83076	86.462	87.763	88.1005	87.4419	0.865175
150094	SNF1LK	23364	18757	17083	19734.7	3252.63	213085	216700	216392	215392	2004.13	100.276	99.8903	96.0835	98.7499	2.31717	0.902482	0.899013	8.55143	3.45098	4.41713	99.0975	99.101	96.549	98.2492	1.47238
157574	FBXO16	33934	34101	33853	33962.7	126.461	211373	184665	184173	193404	15563.8	106.512	93.0175	96.733	98.7541	6.97054	-2.91047	-2.58016	-5.68575	-3.72546	1.70568	102.91	102.58	103.725	103.072	0.589496
4752	NEK3	22479	23877	21322	22559.3	1279.39	204114	207634	209404	207051	2692.81	96.1695	99.6791	100.471	98.7732	2.28936	0.577017	-8.12608	-1.99062	-3.1799	4.47177	99.423	108.126	103.18	103.576	4.36507
23155	MCLC	17654	16307	18156	17372.3	956.139	107141	104543	87136	99606.7	10877.8	106.229	106.926	83.1838	98.7796	13.5109	-2.44754	2.56623	-2.04367	-0.641661	2.78544	102.448	97.4338	100.642	100.174	2.53935
26260	FBXO25	34515	33279	31328	33040.7	1606.81	203230	196255	180995	193493	11371.8	102.322	98.9954	95.0246	98.7807	3.65354	-4.88653	0.296986	2.94576	-0.547926	3.98392	104.887	99.703	100.548	101.712	2.78107
92335	LYK5	21361	21739	20670	21256.7	542.083	205908	209438	205972	207106	2019.82	97.0357	100.566	98.7842	98.7953	1.76513	5.82214	2.51415	1.38298	3.23976	2.30682	94.1779	97.4859	96.7602	96.1413	1.73868
5753	PTK6	21901	22633	21016	21850	809.706	202188	207300	211982	207157	4898.57	95.2396	99.5149	101.738	98.8308	3.30278	3.23815	-1.90926	-0.393167	0.311906	2.64515	96.7619	101.909	99.6881	99.4531	2.58174
817	CAMK2D	23433	19679	18739	20617	2483.6	213988	212182	220658	215609	4464.55	100.711	97.7592	98.0254	98.8318	1.63266	0.604264	-4.50085	-1.02014	-1.63891	2.6082	99.3957	104.501	101.639	101.845	2.5588
1949	EFNB3	14339	16226	16675	15746.7	1239.57	72346	78645	86755	79248.7	7223.44	93.3076	99.2325	104.083	98.8743	5.39654	30.325	25.4035	24.7717	26.8334	3.04025	69.675	74.5965	73.1666	72.4794	2.53168
4193	MDM2	33472	33047	32580	33033	446.165	201418	195509	183975	193634	8871.37	101.39	98.6106	96.6266	98.8757	2.39269	-1.47944	1.08472	-1.24189	-0.545539	1.41683	101.479	98.9153	100.546	100.313	1.29774
30820	KCNIP1	29909	27455	26834	28066	1626.01	211160	212945	229265	217790	9977.64	98.3537	97.2765	101.016	98.8821	1.92505	1.18024	-0.822398	-2.67284	-0.771664	1.92704	98.8198	100.822	100.772	100.138	1.14186
117	ADCYAP1R1	17951	20082	19234	19089	1072.87	188370	201386	188293	192683	7537.12	105.596	100.099	90.9673	98.8876	7.3893	13.7275	9.50942	7.45932	10.2321	3.19597	86.2725	90.4906	89.7679	88.8437	2.25582
89882	NYD-SP25	23420	18181	20180	20593.7	2643.88	213646	214379	219133	215719	2978.95	100.546	98.7955	97.3312	98.8909	1.60953	0.703822	4.24821	-9.96597	-1.67131	7.39876	99.2962	95.7518	101.671	98.9064	2.97895
53836	GPR87	20775	22646	20365	21262	1215.98	183127	199057	196995	193060	8663.51	102.576	98.912	95.2832	98.9238	3.64661	-2.24223	-3.4374	2.09623	-1.19447	2.91181	102.242	103.437	101.194	102.291	1.12227
10000	AKT3	23842	19817	19567	21075.3	2399.26	214846	210852	221742	215813	5509.07	101.124	97.1319	98.5188	98.9249	2.02678	-1.18666	-5.35354	-6.09021	-4.21014	2.64419	101.187	105.354	104.21	103.583	2.15297
1185	CLCN6	13970	14217	15417	14534.7	774.039	85780	91061	92356	89732.3	3483.53	100.991	98.077	97.7239	98.9306	1.79295	27.3685	25.7942	16.5153	23.226	5.86469	72.6315	74.2058	76.774	74.5371	2.09102
799	CALCR	23899	19023	19597	20839.7	2664.96	202059	217544	228376	215993	13226.9	94.9654	100.288	101.538	98.9308	3.49052	-1.57952	-0.598275	-6.10606	-2.76129	2.93792	101.58	100.598	102.761	101.646	1.08305
64324	NSD1	30617	26930	25997	27848	2442.98	199456	211211	208833	206500	6215.08	99.8096	99.5585	97.433	98.9337	1.30569	6.08839	11.7479	11.2048	9.68036	3.12257	93.9116	88.2521	90.3196	90.8278	2.86377
680	BRS3	24397	18306	19698	20800.3	3191.62	209004	213229	225520	215918	8579.99	98.3103	98.2531	100.238	98.934	1.1301	-3.86531	3.53711	-6.78382	-2.37067	5.32033	103.865	96.4629	102.371	100.9	3.91433
1235	CCR6	18885	20951	19741	19859	1038.04	184966	196830	197316	193037	6994.2	103.636	97.7768	95.4424	98.9516	4.22104	8.18721	4.98661	5.24933	6.14105	1.77689	91.8128	95.0134	93.8589	93.5617	1.62087
131890	GRK7	22992	22330	20346	21889.3	1376.94	207325	205990	209002	207439	1509.23	97.7198	98.8709	100.273	98.9547	1.27885	-1.94433	-0.404568	3.20875	0.286616	2.64516	101.944	100.405	99.7134	100.687	1.14206
7174	TPP2	16645	17048	17620	17104.3	489.935	85876	88570	94857	89767.7	4608.73	101.108	95.2956	100.467	98.9571	3.18706	11.1219	9.05309	3.51635	7.89712	3.93235	88.8781	90.9469	92.1029	90.6426	1.63379
84867	PTPN5	28649	25291	24420	26120	2233.06	216956	209609	227148	217904	8807.87	101.112	95.7203	100.065	98.9659	2.85915	5.76341	7.65762	7.40481	6.94195	1.02844	94.2366	92.3424	93.0581	93.2123	0.956488
29994	BAZ2B	33999	29475	30659	31377.7	2346.06	193093	209548	217717	206786	12542.2	96.5534	98.7576	101.666	98.9924	2.56445	-5.48919	2.46894	-6.09839	-3.03955	4.7802	105.489	97.5311	103.04	102.02	4.07586
9361	PRSS15	18838	19030	20058	19308.7	656.004	88676	87491	83567	86578	2674.07	101.771	100.437	94.7813	98.9965	3.71087	11.093	9.44112	6.63469	9.05628	2.25394	88.907	90.5589	90.9437	90.1365	1.08207
79148	MMP28	19626	18661	21478	19921.7	1431.59	88297	86085	85389	86590.3	1518.43	101.319	98.76	96.9356	99.0049	2.20211	6.78839	11.1599	-0.309484	5.8796	5.78844	93.2116	88.8401	94.1204	92.0574	2.82304
1233	CCR4	23693	18832	18769	20431.3	2824.86	208182	216770	223277	216076	7571.37	97.9144	99.9233	99.2175	99.0184	1.01915	-0.61278	0.499617	-1.20946	-0.440876	0.867411	100.613	99.5004	100.441	100.185	0.598819
2559	GABRA6	14175	14371	15347	14631	627.771	94174	100738	105305	100072	5595.28	92.9965	102.917	101.177	99.0299	5.29698	18.3203	15.6433	15.8847	16.6161	1.4808	81.6797	84.3567	83.3839	83.1401	1.35505
5305	PIP5K2A	25959	20440	20385	22261.3	3202.39	212361	209401	226632	216131	9213.49	99.9271	96.4475	100.745	99.0398	2.28187	-10.9079	-9.12414	-10.8194	-10.2838	1.00531	110.908	109.124	110.284	110.105	0.905208
2830	GPR6	21508	21891	20405	21268	771.524	183947	196544	199334	193275	8197.85	103.049	97.631	96.4432	99.041	3.52121	-6.11362	0.390524	1.92886	-1.26474	4.26911	106.114	99.6095	101.265	102.329	3.38022
2565	GABRG1	16601	15210	16763	16191.3	853.711	97899	99338	103022	100086	2642.21	96.7978	101.441	98.9157	99.0516	2.32473	4.06551	9.73836	6.82518	6.87635	2.83677	95.9345	90.2616	93.1236	93.1066	2.83647
5780	PTPN9	16478	18924	20442	18614.7	2000.02	75463	76656	85935	79351.3	5732.74	97.5145	96.6154	103.06	99.0634	3.49038	20.3805	11.1108	4.53465	12.0087	7.96101	79.6195	88.8892	87.9913	85.5	5.11245
116511	MAS1L	19423	21373	20976	20590.7	1030.53	159937	202503	221260	194567	31422.4	89.2197	100.669	107.318	99.0686	9.15447	4.46098	3.02006	-1.02499	2.15202	2.84414	95.539	96.9799	97.848	96.789	1.16627
10106	CTDSP2	19802	19881	20683	20122	487.443	77449	73793	86890	79377.3	6758.08	100.195	92.8484	104.251	99.0982	5.78	2.80546	6.03515	3.23179	4.02413	1.75459	97.1945	93.9649	95.9759	95.7118	1.63096
5528	PPP2R5D	16866	17859	18326	17683.7	745.625	72383	79348	86544	79425	7080.81	93.3576	100.157	103.82	99.1116	5.30891	17.5512	17.0268	15.8844	16.8208	0.852279	82.4488	82.9732	83.1792	82.8671	0.376603
1455	CSNK1G2	21126	17436	18472	19011.3	1903.2	199034	226847	223134	216338	15100.5	93.5085	104.676	99.1524	99.1125	5.5841	10.473	9.00218	0.594914	6.69001	5.32949	89.527	90.9978	93.31	91.2783	1.907
5800	PTPRO	26015	22607	23078	23900	1846.72	208383	219796	226648	218276	9226.92	97.0319	100.472	99.8404	99.1149	1.83142	14.8459	18.8888	13.0791	15.6046	2.97826	85.1541	81.1112	84.3954	83.5536	2.14892
5871	MAP4K2	20640	18718	19241	19533	993.715	205802	201688	215903	207798	7314.61	96.9845	96.7561	103.665	99.1352	3.92462	9.11654	16.9323	9.32986	11.7929	4.45214	90.8835	83.0677	88.2071	87.3861	3.97205
8835	SOCS2	31612	30055	29722	30463	1008.9	200480	194216	187691	194129	6394.94	100.907	97.9437	98.6242	99.1584	1.55231	4.64173	10.6759	8.48168	7.93309	3.05424	95.3583	89.3241	92.0669	92.2498	3.02122
1740	DLG2	23977	23124	20859	22653.3	1611.41	209276	207928	206504	207903	1386.17	98.6618	99.8236	99.0457	99.177	0.591923	-6.79087	-4.3076	0.396183	-3.56743	3.65025	106.791	104.308	103.567	104.889	1.68845
8748	ADAM20	14159	15322	15519	15000	734.958	84422	90366	95279	90022.3	5436.65	99.3279	97.301	100.93	99.1863	1.81872	25.8253	19.1683	16.4516	20.4817	4.82288	74.1747	80.8317	79.5183	78.1749	3.52595
151556	GPR155	29527	25890	24434	26617	2623.18	219126	208783	227231	218380	9246.6	102.145	95.335	100.102	99.1942	3.49478	2.55363	5.33876	7.40757	5.09999	2.43576	97.4464	94.6612	94.9	95.6692	1.54369
26268	FBXO9	30625	31134	30282	30680.3	428.687	200246	198161	184370	194259	8627.34	100.787	99.9785	96.8389	99.2014	2.08553	7.96216	7.39841	6.48821	7.28292	0.743732	92.0378	92.6016	92.7171	92.4522	0.363437
54795	TRPM4	14979	14448	16358	15261.7	985.875	103394	97544	99726	100221	2956.29	102.405	99.5508	95.6517	99.2026	3.39022	14.9512	14.634	8.99126	12.8588	3.35314	85.0488	85.366	87.1412	85.852	1.12767
51231	VRK3	18593	19395	20464	19484	938.67	77248	78537	82440	79408.3	2703.45	99.9237	99.0904	98.7011	99.2384	0.62459	9.39283	8.91814	4.24415	7.51837	2.84548	90.6072	91.0819	92.4816	91.3902	0.974531
1369	CPN1	16913	17501	18673	17695.7	896.003	89206	87866	83290	86787.3	3102	102.402	100.885	94.4538	99.247	4.2198	21.5045	17.554	13.318	17.4588	4.09408	78.4955	82.446	82.5412	81.1609	2.3088
29922	NME7	21590	21802	19208	20866.7	1440.35	204792	206944	212327	208021	3881.24	96.4968	99.3399	101.908	99.2481	2.70653	4.72835	2.18548	9.3755	5.42977	3.64597	95.2717	97.8145	94.5702	95.8855	1.70703
9833	MELK	23556	22861	20609	22342	1540.53	209668	206120	208425	208071	1800.3	98.8511	98.9348	99.9898	99.2586	0.634667	-4.65346	-3.0323	1.79982	-1.96198	3.35714	104.653	103.032	101.962	103.216	1.3551
8814	CDKL1	22127	23448	21611	22395.3	947.441	207130	204144	212979	208084	4494.15	97.6257	97.9635	102.228	99.2724	2.56521	2.24539	-6.12473	-3.42372	-2.43435	4.27187	97.7546	106.125	102.434	102.105	4.1948
10188	TNK2	22016	18265	18247	19509.3	2170.86	212915	218768	218042	216575	3190.37	100.194	100.866	96.8346	99.2981	2.15974	7.11377	3.8329	1.83986	4.26218	2.66303	92.8862	96.1671	95.7378	94.9304	1.78326
9196	KCNAB3	16279	16380	17532	16730.3	696.098	98419	103566	98744	100243	2882.39	97.3284	105.897	94.6792	99.3014	5.86322	6.03436	2.01204	2.08294	3.37645	2.30209	93.9656	97.988	96.6236	96.1924	2.04553
2050	EPHB4	14521	15632	17880	16011	1711.27	74692	77090	86937	79573	6489.14	96.4739	97.1865	104.31	99.3234	4.33305	30.3893	27.8925	18.3585	25.5468	6.34914	69.6107	72.1075	74.4532	72.0571	2.42165
2710	GK	23636	23224	21273	22711	1262.27	205784	205666	213174	208208	4301.09	96.9758	98.7116	102.324	99.3371	2.72833	-5.15593	-4.86265	-1.66139	-3.89332	1.93846	105.156	104.863	103.893	104.637	0.660779
5127	PCTK1	21375	21077	19143	20531.7	1211.82	208717	209894	206138	208250	1921.12	98.3919	100.79	98.8658	99.3493	1.27005	5.80512	5.84582	9.39225	7.0144	2.05938	94.1949	94.1542	92.9856	93.7782	0.686729
2853	GPR31	21007	22330	22391	21909.3	782.039	174046	200938	208253	194412	18013	97.346	99.8708	100.867	99.3612	1.81484	-3.69815	-1.80233	-8.5261	-4.67553	3.46681	103.698	101.802	104.676	103.392	1.46086
4355	MPP2	23040	18784	18471	20098.3	2552.36	211008	220795	218496	216766	5117.63	99.2755	101.822	97.0412	99.3795	2.392	2.38261	0.814575	0.582247	1.25981	0.979288	97.6174	99.1854	98.7402	98.5143	0.808049
23416	KCNH3	13300	12894	15108	13767.3	1178.66	99808	99732	101635	100392	1077.43	98.7458	101.856	97.5422	99.3815	2.22627	25.0814	25.566	16.6797	22.4424	4.99649	74.9186	74.434	77.5576	75.6367	1.68109
5787	PTPRB	16928	17110	19112	17716.7	1211.82	84724	86459	89570	86917.7	2455.34	97.0621	99.2062	101.879	99.3824	2.41326	20.286	19.3452	12.0217	17.2176	4.52432	79.714	80.6548	82.7824	81.0504	1.57196
3549	IHH	16949	15733	17742	16808	1011.89	86236	89538	84983	86919	2353.06	98.8636	102.88	96.4555	99.3996	3.24543	20.5636	27.4689	18.1336	22.0554	4.8431	79.4364	72.5311	77.9446	76.6374	3.63349
8871	SYNJ2	17615	18671	20440	18908.7	1427.42	86736	87911	86145	86930.7	898.95	99.4594	100.939	97.8294	99.4091	1.55517	17.2065	11.3051	4.9893	11.167	6.10976	82.7935	88.6949	88.833	86.7738	3.44772
6596	SMARCA3	30073	29305	29614	29664	386.434	192948	203134	187843	194642	7784.92	97.0319	102.543	98.7059	99.4271	2.82566	9.4121	13.7408	8.88353	10.6788	2.66491	90.5879	86.2592	89.3212	88.7228	2.22555
8751	ADAM15	16395	18398	17233	17342	1005.94	79312	94507	97430	90416.3	9727.06	93.0706	101.925	103.29	99.4283	5.548	11.6338	1.52887	5.99079	6.3845	5.06397	88.3662	98.4711	93.6155	93.4843	5.05376
57537	SORCS2	19465	22209	21217	20963.7	1389.43	182849	199760	199682	194097	9741.13	102.416	99.2703	96.6158	99.4341	2.90368	4.91598	-1.20882	-2.38056	0.442199	3.91845	95.084	101.209	99.5578	98.6169	3.16896
8973	CHRNA6	16281	15592	16556	16143	496.595	102470	100186	98579	100412	1955.29	101.462	102.335	94.5158	99.4377	4.28473	6.29066	7.26578	7.7503	7.10225	0.743429	93.7093	92.7342	92.8978	93.1138	0.522214
51135	IRAK4	21795	17841	18434	19356.7	2132.37	213383	215518	221931	216944	4448.84	100.419	99.3328	98.6048	99.4523	0.913159	8.13397	6.25797	0.788838	5.06026	3.81623	91.866	93.742	94.9397	93.5159	1.54928
472	ATM	23703	19474	19135	20770.7	2545.13	210500	210478	230214	217064	11388.2	99.0308	96.9555	102.375	99.4538	2.73446	-0.605872	-3.30048	-3.32112	-2.40916	1.56173	100.606	103.3	102.409	102.105	1.37279
1368	CPM	27968	23454	23211	24877.7	2679.06	207847	217279	232161	219096	12258.4	96.7768	99.2983	102.317	99.4642	2.77404	7.9357	15.2919	12.7897	12.0058	3.74025	92.0643	84.7081	87.9942	88.2555	3.68508
64123	ELTD1	22845	18814	18188	19949	2527.47	210683	217270	223166	217040	6244.69	99.119	100.159	99.167	99.4817	0.587199	3.27093	0.600955	2.28084	2.05091	1.34975	96.7291	99.399	97.9491	98.0257	1.33663
257160	DKFZP547C195	26469	26892	24017	25792.7	1552.25	198713	210536	213773	207674	7927.43	99.4294	99.2334	99.7869	99.4832	0.280629	20.0847	11.908	19.0593	17.0173	4.45442	79.9153	88.092	82.9827	83.6633	4.13064
55561	HSMDPKIN	22743	18398	18747	19962.7	2414.15	209508	220425	221332	217088	6580.41	98.553	101.647	98.3322	99.5108	1.85355	3.74502	3.04942	-1.11866	1.89193	2.63034	96.255	96.9506	98.1081	97.1045	0.93609
84735	CNDP1	18326	18880	20143	19116.3	931.269	82946	93557	84542	87015	5721.46	94.9436	107.675	95.9341	99.5174	7.08166	12.9123	10.8751	6.33165	10.0397	3.36894	87.0877	89.1249	89.9603	88.7243	1.47761
6015	RING1	31151	29046	27792	29329.7	1697.37	192438	215485	215776	207900	13391	96.2182	101.617	100.741	99.5255	2.89748	4.13738	4.1663	4.73484	4.34617	0.336906	95.8626	95.8337	95.6538	95.7834	0.113126
79896	THNSL1	23345	19307	19308	20653.3	2331.05	209570	216673	225394	217212	7925.77	98.5829	99.8776	100.181	99.5472	0.84878	0.985829	-2.30282	-4.39205	-1.90301	2.71114	99.0142	102.303	101.903	101.073	1.79446
10201	NME6	29157	23506	24051	25571.3	3117.21	210577	219840	227300	219239	8377.68	98.0762	100.493	100.133	99.5675	1.30399	3.82497	15.2749	9.012	9.37064	5.7334	96.175	84.7251	90.6294	90.5098	5.72592
5995	RGR	20152	20621	19643	20138.7	489.136	187450	193029	202073	194184	7379.6	105.066	95.8392	97.8017	99.5691	4.8608	1.05066	6.51707	5.8681	4.47861	2.98637	98.9493	93.4829	95.5214	95.9846	2.76248
202374	STK32A	17860	19279	19806	18981.7	1006.5	72108	81928	85229	79755	6825.07	92.9864	103.552	102.18	99.5727	5.74506	12.3672	9.94101	7.86783	10.0587	2.25199	87.6328	90.059	89.9413	89.211	1.36806
7253	TSHR	17406	19198	19593	18732.3	1165.49	156932	208922	221225	195693	34127	87.4889	103.941	107.3	99.5766	10.6022	13.9982	14.4477	6.75992	11.7353	4.31466	86.0018	85.5523	88.2647	86.6062	1.45375
3768	KCNJ12	17234	19057	18641	18310.7	955.339	84412	90955	95777	90381.3	5704.18	99.3157	97.9586	101.476	99.5836	1.77411	7.34936	-2.45001	-2.75926	0.713361	5.74902	92.6506	102.45	99.2866	98.1291	5.00119
57448	BIRC6	13033	12502	14639	13391.3	1112.65	99164	100789	101794	100582	1327.12	98.0887	102.97	97.6996	99.5862	2.93717	26.582	28.5228	19.5399	24.8816	4.72668	73.418	71.4772	75.1184	73.3379	1.82192
1510	CTSE	25937	24407	23942	24762	1043.8	208343	219009	230862	219405	11264.7	97.0129	100.105	101.734	99.6173	2.39799	15.134	11.5121	9.66471	12.1036	2.78221	84.866	88.4879	87.8964	87.0834	1.94299
983	CDC2	21306	17997	18479	19260.7	1787.63	203712	211097	238083	217631	18093	95.7615	97.2475	105.957	99.6553	5.50773	9.9592	5.15412	0.529785	5.21437	4.715	90.0408	94.8459	94.7856	93.2241	2.75699
8843	GPR109B	24718	19086	19105	20969.7	3246.17	215919	212147	224224	217430	6178.66	101.641	97.7427	99.6486	99.6773	1.94917	-5.21444	-1.02309	-3.21129	-3.14961	2.09636	105.214	101.023	103.15	103.129	2.09575
1145	CHRNE	15889	16809	17814	16837.3	962.813	88675	88698	93586	90319.7	2828.75	104.536	95.4386	99.0731	99.6825	4.57913	16.203	10.4028	2.27868	9.62818	6.99443	83.797	89.5972	90.3718	87.922	3.59332
2550	GABBR1	20458	21534	21219	21070.3	553.191	174570	208588	201846	195001	18012.3	97.6478	103.77	97.6891	99.7024	3.52301	-0.614453	2.28295	-2.45677	-0.26276	2.38935	100.614	97.7171	100.263	99.5314	1.5811
23219	FBXO28	32569	30778	32105	31817.3	929.508	198270	197925	189452	195216	4994.46	99.7702	99.8567	99.5709	99.7326	0.146576	1.49655	8.48782	0.497855	3.49408	4.35344	98.5034	91.5122	96.5059	95.5072	3.60105
317703	VN1R4	23174	17843	19316	20111	2752.98	213568	222347	216532	217482	4465.99	100.508	102.554	96.1473	99.7365	3.27234	1.80915	6.35834	-4.68032	1.16239	5.54768	98.1908	93.6417	98.8376	96.89	2.83171
4216	MAP3K4	22583	22740	20285	21869.3	1374.32	205970	205277	215921	209056	5955.35	97.0656	98.5204	103.674	99.7533	3.47239	0.0970656	-2.43604	3.62859	0.42987	3.04598	99.9029	102.436	99.5701	100.636	1.56742
64768	C9ORF12	22012	22714	19284	21336.7	1811.98	207773	206092	213388	209084	3820.68	97.9361	98.9211	102.429	99.7621	2.36156	2.74221	-2.32509	9.01375	3.14363	5.68007	97.2578	102.325	96.8564	98.8131	3.0481
1841	DTYMK	23474	24659	22065	23399.3	1298.61	207800	206386	213071	209086	3523.07	97.9492	99.0656	102.273	99.7627	2.24473	-4.28794	-12.1132	-5.76886	-7.39	4.15688	104.288	112.113	107.39	107.93	3.94051
283383	GPR133	26366	25388	24448	25400.7	959.063	215986	214290	228765	219680	7913.12	100.651	97.904	100.792	99.7821	1.62802	14.0911	7.4407	7.35779	9.62986	3.86377	85.9089	92.5593	90.3701	89.6128	3.38927
55585	UBE2Q1	24404	23507	24394	24101.7	515.021	214705	201140	200444	205430	8040.21	104.02	99.8218	95.526	99.7894	4.2472	-10.0942	-10.3184	-19.2618	-13.2248	5.22939	110.094	110.318	113.225	111.212	1.74633
10494	STK25	26023	20909	20967	22633	2935.97	218321	208945	225906	217724	8496.25	102.798	96.2324	100.414	99.8147	3.32341	-10.8952	-12.0542	-14.3406	-12.43	1.75318	110.895	112.054	112.43	111.793	0.800001
57628	DPP10	17887	17840	20547	18758	1549.5	87364	88356	86134	87284.7	1113.12	100.208	101.469	97.8164	99.8312	1.85539	15.933	15.8292	4.40174	12.0547	6.62783	84.067	84.1708	87.9453	85.3944	2.20982
2925	GRPR	19373	21312	20570	20418.3	978.357	191521	197134	194766	194474	2817.9	107.411	97.9317	94.1777	99.8402	6.81997	5.69279	3.23175	1.03595	3.32016	2.32967	94.3072	96.7683	96.6798	95.9184	1.39606
5988	RFPL1	32605	28202	30286	30364.3	2202.54	199574	206549	219222	208448	9960.75	99.87	97.3132	102.383	99.8555	2.53509	-0.600781	7.00655	-4.68827	0.5725	5.93503	100.601	92.9935	99.4275	97.6739	4.09563
1459	CSNK2A2	20163	18519	18689	19123.7	904.094	208510	202331	217021	209287	7375.79	98.292	97.0722	104.215	99.8596	3.8205	11.5985	17.9584	12.4015	13.9861	3.46342	88.4015	82.0416	86.0139	85.4857	3.21269
26232	FBXO2	34060	33514	32892	33488.7	584.412	196442	200150	189941	195511	5167.78	98.8296	101.004	99.8338	99.8893	1.08842	-3.54145	-0.495028	-2.20366	-2.08005	1.52697	103.541	100.495	102.08	102.039	1.52363
9262	STK17B	23230	19026	18537	20264.3	2579.95	217671	222580	213112	217788	4735.08	102.485	102.664	94.5905	99.913	4.61025	1.63975	-0.584432	0.189181	0.414834	1.12913	98.3602	100.584	99.5852	99.5099	1.114
29951	PDZRN4	30328	28591	27157	28692	1587.91	200719	208178	216843	208580	8069.51	100.456	98.0977	101.25	99.9345	1.63942	7.13237	5.59157	7.18873	6.63756	0.906289	92.8676	94.4084	93.3624	93.5462	0.78666
8924	HERC2	17630	16750	18576	17652	913.199	100311	99764	102784	100953	1609.11	99.2591	101.89	98.68	99.9431	1.71088	-2.51866	-0.588869	-4.35752	-2.48835	1.88451	102.519	100.589	102.488	101.865	1.10552
10461	MERTK	22115	21128	20891	21378	649.168	212269	200548	215687	209501	7939.92	100.107	96.1957	103.559	99.9539	3.68397	2.30246	5.38696	0.310677	2.6667	2.55767	97.6975	94.613	97.3333	96.548	1.68556
131405	TRIM71	31332	31135	28778	30415	1421.1	202650	209490	213617	208586	5539.15	101.444	98.7296	99.7126	99.9621	1.37435	3.75343	-3.54503	0.897413	0.368604	3.67786	96.2466	103.545	99.6314	99.8077	3.65243
54467	ANKIB1	31517	30470	31260	31082.3	545.643	198546	193005	195198	195583	2790.49	99.9122	97.3191	102.66	99.9637	2.67076	4.8957	9.24531	3.49044	5.87715	3.00035	95.1043	90.7547	94.1229	93.3273	2.28134
1902	EDG2	22508	17871	17417	19265.3	2817.39	220516	218447	214738	217900	2927.53	103.855	100.714	95.3306	99.9666	4.31099	5.08888	6.14357	6.57781	5.93676	0.765707	94.9111	93.8564	94.0632	94.2769	0.558873
90701	SEC11L3	26238	23590	21889	23905.7	2191.62	217479	209405	233502	220129	12265.1	101.361	95.6251	102.92	99.9688	3.84161	14.6974	14.1525	18.6285	15.8261	2.44217	85.3026	85.8475	84.1739	85.108	0.853617
9508	ADAMTS3	29160	26687	24664	26837	2251.75	207479	221491	231556	220175	12092.3	96.6016	101.263	102.046	99.9701	2.94333	3.76746	2.32905	6.53092	4.20915	2.13547	96.2325	97.6709	95.7909	96.5648	0.983095
93	ACVR2B	20625	20185	19657	20155.7	484.666	220698	196918	211139	209585	11965.9	104.177	94.4113	101.324	99.9705	5.0213	9.89678	9.72437	6.89001	8.83705	1.68839	90.1032	90.2756	91.1629	90.5139	0.568634
652859	LOC652859	32078	29449	28459	29995.3	1870.33	201118	205090	219870	208693	9881.49	100.66	96.6105	102.692	99.9876	3.09608	1.20792	2.51187	2.25923	1.99301	0.691539	98.7921	97.4881	98.007	98.0957	0.656489
84206	RKHD3	27942	25459	25432	26277.7	1441.42	200178	209671	216360	208736	8131.39	100.179	98.8168	101.02	100.005	1.11163	15.2272	16.9965	13.8397	15.3545	1.58225	84.7728	83.0035	84.6455	84.1406	0.986809
51207	DUSP13	18934	20617	21268	20273	1204.43	75555	82350	82196	80033.7	3879.4	97.6387	104.107	98.3967	100.048	3.53627	7.3229	2.8109	0.0983967	3.41073	3.64941	92.6771	97.1891	96.5893	95.4852	2.45027
2916	GRM6	21713	22972	20915	21866.7	1037.07	196818	195822	191560	194733	2792.94	110.462	97.2629	92.5876	100.104	9.26969	-6.69914	-5.1407	-0.75604	-4.19863	3.08152	106.699	105.141	104.199	105.346	1.26285
440730	TRIM67	30240	31107	29859	30402	639.577	195989	193057	198472	195839	2710.6	98.5966	97.3459	104.42	100.121	3.77529	9.07088	7.30094	8.45801	8.27661	0.898805	90.9291	92.6991	91.7234	91.7839	0.886518
5791	PTPRE	16894	15846	18286	17008.7	1224.03	91640	84603	86370	87537.7	3660.93	105.302	96.9919	98.0954	100.13	4.51342	22.2188	25.3149	15.7934	21.109	4.8568	77.7812	74.6851	78.891	77.1191	2.17969
8239	USP9X	28823	26653	25476	26984	1697.87	210262	220476	230810	220516	10274.1	97.9263	100.79	101.71	100.142	1.97345	4.99424	2.51974	3.05131	3.52176	1.3026	95.0058	97.4803	96.4782	96.3214	1.24468
26994	RNF11	28748	27099	26034	27293.7	1367.43	192372	221251	213933	209185	15013.5	96.1844	104.394	99.8631	100.147	4.11221	11.9269	11.6921	11.3844	11.6678	0.272055	88.0731	88.3079	88.3322	88.2377	0.143065
8450	CUL4B	27499	23641	24541	25227	2018.41	209855	218515	233365	220578	11890	97.7325	99.8749	102.858	100.155	2.57441	9.67552	14.5817	7.09723	10.4515	3.80211	90.3245	85.4183	89.5485	88.4304	2.6373
775	CACNA1C	16092	15011	16445	15849.3	747.164	104622	96835	102102	101186	3973.43	103.658	98.8036	98.0046	100.156	3.05973	7.67072	10.8684	8.72241	9.08718	1.62975	92.3293	89.1316	90.9128	90.7912	1.6023
25	ABL1	25350	20955	20473	22259.3	2687.42	208724	221688	225118	218510	8646.71	98.1755	102.243	100.055	100.158	2.03574	-8.35239	-11.5411	-11.3937	-10.4291	1.79996	108.352	111.541	110.429	110.108	1.6185
23469	PHF3	29018	25867	25993	26959.3	1783.97	198726	220664	207809	209066	11022.9	99.4361	104.111	96.9451	100.164	3.63822	11.4351	16.3455	11.1487	12.9764	2.9212	88.5649	83.6545	87.0236	86.4143	2.51123
6262	RYR2	28311	24098	24144	25517.7	2419.21	214738	220077	226742	220519	6014.19	100.057	100.604	99.8826	100.181	0.376203	7.00397	12.8773	8.58991	9.49038	3.03842	92.996	87.1227	90.5096	90.2095	2.94813
10595	ERN2	29903	26857	25259	27339.7	2359.32	217178	214571	229957	220569	8234.36	101.218	98.035	101.327	100.193	1.87	1.21462	1.6666	3.95176	2.27766	1.46732	98.7854	98.3334	97.7223	98.2804	0.5335
5213	PFKM	15155	16141	16894	16063.3	872.098	74740	82076	83730	80182	4784.92	96.5387	103.747	100.31	100.199	3.60539	27.1274	26.9742	22.7704	25.624	2.47249	72.8726	73.0258	74.376	73.4248	0.82732
652436	LOC652436	29891	27304	26968	28054.3	1599.45	206427	206891	213796	209038	4127.07	103.377	97.4779	99.7978	100.218	2.97187	8.89042	10.1377	7.78423	8.93745	1.17744	91.1096	89.8623	91.0625	90.6781	0.706931
54986	ULK4	23303	25783	21977	23687.7	1931.94	203559	203040	223579	210059	11711.3	95.9015	97.4208	107.438	100.253	6.26801	-3.5453	-18.066	-5.11925	-8.91017	7.96811	103.545	118.066	108.91	110.174	7.34234
642446	LOC642446	31007	31076	29409	30497.3	943.156	185666	196984	205382	196011	9893.97	93.2852	99.3714	108.135	100.264	7.46482	6.15682	7.55223	10.4891	8.06604	2.21135	93.8432	92.4478	91.934	92.7416	0.987947
2444	FRK	25086	25825	23584	24831.7	1141.94	211867	205033	213496	210132	4490.35	99.9128	98.4005	102.482	100.265	2.06349	-12.0105	-18.0893	-13.6609	-14.5869	3.14345	112.01	118.089	114.587	114.896	3.05117
9807	IHPK1	23260	23286	20790	22445.3	1433.62	207388	208451	214575	210138	3879.14	97.7503	100.081	103.012	100.281	2.63679	-3.27365	-5.19581	0.824099	-2.54845	3.07478	103.274	105.196	102.548	103.673	1.36803
55351	STK32B	24309	24567	22475	23783.7	1140.66	206514	207399	216514	210142	5535.74	97.3283	99.5636	103.965	100.286	3.37697	-8.52784	-11.5504	-7.79106	-9.28977	1.99213	108.528	111.55	109.29	109.789	1.57199
4987	OPRL1	20459	21626	21094	21059.7	584.257	194253	196818	194665	195245	1377.46	108.985	97.7706	94.1276	100.294	7.74333	-0.550537	1.6621	-1.80606	-0.231498	1.75595	100.551	98.3379	100.231	99.7066	1.19605
221393	GPR115	21318	23656	22300	22424.7	1173.98	186378	199901	200661	195647	8035.89	104.449	99.3422	97.1014	100.297	3.76573	-5.07425	-8.45562	-8.3418	-7.29056	1.92022	105.074	108.456	107.291	106.94	1.7177
57551	KIAA1361	22745	17563	18885	19731	2692.6	217952	223103	214836	218630	4175.04	102.62	102.91	95.3753	100.302	4.26906	3.89956	8.12993	-1.99213	3.34578	5.0837	96.1004	91.8701	96.6542	94.8749	2.61696
8382	NME5	23771	19554	20465	21263.3	2218.96	219561	218234	218322	218706	742.046	103.395	100.614	96.962	100.324	3.22621	-0.87045	-3.67743	-11.7572	-5.43502	5.65217	100.87	103.677	105.435	103.328	2.3023
260429	EOS	15909	17090	17046	16681.7	669.511	77276	99685	96922	91294.3	12218.6	90.5775	107.706	102.732	100.339	8.8116	13.9489	10.0167	7.19126	10.3856	3.39391	86.0511	89.9833	89.6144	88.5496	2.17164
8536	CAMK1	28241	24976	24986	26067.7	1882.17	210465	224006	228286	220919	9302.91	98.0229	102.436	100.576	100.345	2.21584	7.05765	9.42415	5.12939	7.20373	2.1511	92.9424	90.5758	92.7963	92.1048	1.32614
11184	MAP4K1	16225	17223	18519	17322.3	1150.22	77038	78132	85762	80310.7	4752.58	99.6402	98.5575	102.844	100.347	2.22919	22.2198	20.1057	14.7067	19.0108	3.87436	77.7802	79.8943	80.9892	79.5546	1.63126
90956	ADCK2	20719	22204	20295	21072.7	1002.44	207276	205282	218597	210385	7181.35	97.6962	98.5229	104.989	100.403	3.99338	8.89035	0.197046	3.56963	4.21901	4.38288	91.1096	99.803	95.781	95.5645	4.35069
5601	MAPK9	23565	20190	20832	21529	1792.21	214531	215477	227109	219039	7004.81	100.972	99.3134	100.962	100.416	0.954704	0	-7.45116	-13.4704	-6.97387	6.74789	100	107.451	106.974	104.808	4.17098
2264	FGFR4	22483	21968	20598	21683	974.282	206200	210532	214714	210482	4257.22	97.1767	101.104	103.081	100.454	3.00522	0.485883	1.41545	1.85545	1.25226	0.699216	99.5141	98.5845	98.7477	98.9488	0.496331
8711	TNK1	22433	22884	19754	21690.3	1692.01	211403	204716	215754	210624	5560.05	99.6888	98.2446	103.592	100.508	2.76623	0.79751	-3.25717	6.52629	1.35554	4.91554	99.2025	103.257	98.6445	100.368	2.51757
2798	GNRHR	23695	19385	19105	20728.3	2573.02	217248	215636	224736	219207	4855.9	102.281	99.3884	99.8816	100.517	1.54734	-0.58662	-2.71661	-3.20379	-2.16901	1.39187	100.587	102.717	102.169	101.824	1.1061
283450	FLJ34154	18223	17210	18366	17933	630.206	100440	102564	101415	101473	1063.19	99.3908	104.841	97.3243	100.519	3.88308	-6.33862	-3.52916	-3.08248	-4.31675	1.76517	106.339	103.529	104.317	104.728	1.44921
65268	PRKWNK2	23993	19612	19814	21139.7	2473.12	212059	215339	230662	219353	9929.96	99.7817	99.2483	102.579	100.536	1.789	-1.90416	-4.03029	-7.31144	-4.4153	2.72412	101.904	104.03	104.415	103.45	1.35244
84767	SPRYD5	32074	29942	30340	30785.3	1133.62	201720	219338	208313	209790	8901.42	100.968	103.473	97.1853	100.542	3.16534	1.21162	0.827782	-5.14481	-1.03514	3.56425	98.7884	99.1722	101.035	99.6652	1.20178
699	BUB1	19912	17336	17438	18228.7	1458.7	213536	214746	229773	219352	9045.39	100.493	98.9686	102.174	100.545	1.60351	16.8828	9.10511	6.94786	10.9786	5.22574	83.1172	90.8949	89.0214	87.6778	4.0592
7345	UCHL1	17674	18167	19103	18314.7	725.854	79836	92765	101678	91426.3	10982.4	93.7123	99.9796	107.949	100.547	7.13539	4.49819	2.89941	-5.18763	0.736657	5.19248	95.5018	97.1006	99.2633	97.2886	1.8878
327	APEH	17090	16927	17695	17237.3	404.643	88040	90273	95083	91132	3599.22	103.758	97.1971	100.715	100.557	3.28341	8.61193	9.91411	3.02145	7.1825	3.66192	91.3881	90.0859	92.8175	91.4305	1.3663
5585	PRKCL1	25274	20007	20195	21825.3	2988.11	215314	217143	225513	219323	5437.86	101.349	100.099	100.235	100.561	0.685864	-7.69615	-6.29375	-9.67723	-7.88904	1.69997	107.696	106.294	107.889	107.293	0.870717
84133	ZNRF3	25467	23934	24315	24572	798.16	217363	204135	199443	206980	9292.66	105.335	101.342	95.0376	100.572	5.19191	-15.0947	-12.3345	-18.9399	-15.4563	3.31752	115.095	112.334	115.456	114.295	1.7076
6752	SSTR2	21536	22849	21396	21927	801.538	200393	201536	184447	195459	9553.49	112.521	100.176	89.0599	100.586	11.736	-5.7767	-4.39229	-3.70537	-4.62479	1.05505	105.777	104.392	104.625	104.931	0.741345
5602	MAPK10	15841	14167	16281	15429.7	1115.41	86139	73092	81824	80351.7	6646.94	111.924	91.926	97.9328	100.594	10.2609	27.1974	33.3691	25.3646	28.6437	4.1937	72.8026	66.6309	71.3563	70.2632	3.22779
84108	PCGF6	23972	22617	22492	23027	820.777	208202	200844	212526	207191	5906.3	100.803	99.6716	101.421	100.632	0.887253	-8.33311	-5.71878	-8.08509	-7.37899	1.44312	108.333	105.719	107.379	107.144	1.32296
83942	STK22D	23087	20111	19036	20744.7	2098.52	211488	219381	227724	219531	8119.04	99.5067	101.155	101.242	100.634	0.977626	2.18915	-6.82122	-2.76566	-2.46591	4.51266	97.8109	106.821	102.466	102.366	4.50602
375593	TRIM73	25666	23219	24231	24372	1229.58	209924	202650	208953	207176	3949.3	101.655	100.588	99.6779	100.64	0.989463	-16.6249	-8.74853	-17.5566	-14.31	4.83884	116.625	108.749	114.31	113.228	4.04816
5255	PHKA1	22067	21588	21003	21552.7	532.879	212287	206882	213554	210908	3543.42	100.116	99.3094	102.511	100.645	1.66502	2.60301	3.27721	-0.292653	1.86252	1.89663	97.397	96.7228	98.1375	97.4191	0.707603
57410	SCYL1	25767	27491	25027	26095	1264.32	204014	207759	220951	210908	8896.78	96.1212	99.7405	106.146	100.669	5.07653	-15.9174	-26.0676	-20.3493	-20.7781	5.08869	115.917	126.068	120.778	120.921	5.07663
55728	N4BP2	16419	16963	17946	17109.3	773.946	77971	79792	83833	80532	3000.24	100.899	100.742	100.438	100.693	0.234303	21.3907	21.8609	17.3759	20.2092	2.46496	78.6093	78.1391	79.7908	78.8464	0.851033
284656	EPHA10	23499	18190	17109	19599.3	3420.19	214663	211053	233404	219707	11998.8	101.036	97.2267	103.827	100.697	3.31328	0.303108	4.08352	9.13679	4.50781	4.4321	99.6969	95.9165	95.4922	97.0352	2.31485
79596	C13ORF7	24561	23182	22693	23478.7	968.692	210058	203447	208395	207300	3438.84	101.721	100.993	99.4056	100.706	1.18398	-11.1088	-8.51546	-9.35561	-9.65996	1.3232	111.109	108.515	109.66	109.761	1.29965
83694	RPS6KL1	21041	21736	20753	21176.7	505.348	207841	212404	212807	211017	2758.16	97.969	102.024	102.143	100.712	2.37639	7.34767	2.5506	1.02143	3.6399	3.3008	92.6523	97.4494	96.3601	95.4873	2.51483
147	ADRA1B	20405	21360	22298	21354.3	946.513	185498	190848	213612	196653	14928.8	103.942	94.7275	103.525	100.731	5.2037	-0.288623	2.93655	-7.82423	-1.72543	5.5224	100.289	97.0634	101.725	99.6925	2.38748
1946	EFNA5	23406	23777	22359	23180.7	735.365	210898	209126	213202	211075	2043.78	99.4449	100.413	102.338	100.732	1.47251	-3.92177	-7.56878	-7.32868	-6.27308	2.03983	103.922	107.569	106.273	105.921	1.84879
728	C5R1	20216	21196	20749	20720.3	490.629	184488	201130	204243	196620	10621.6	103.36	99.9687	98.8779	100.736	2.33752	0.723522	3.89878	0.0988779	1.57373	2.03763	99.2765	96.1012	98.4263	97.9347	1.64372
10149	GPR64	19960	21422	20335	20572.3	759.346	186816	204088	198644	196516	8830.45	104.701	101.477	96.101	100.76	4.34464	2.19872	2.84134	2.21032	2.4168	0.367713	97.8013	97.1587	97.5832	97.5144	0.326791
65975	STK33	20839	18096	17779	18904.7	1682.66	213829	218501	227028	219786	6692.67	100.634	100.74	100.925	100.766	0.147165	12.5793	4.83551	4.74347	7.38608	4.49767	87.4207	95.1645	92.6139	91.733	3.94631
9647	PPM1F	20062	20267	21505	20611.3	780.696	79436	79050	83277	80587.7	2337.01	102.877	99.7654	99.745	100.796	1.80225	1.3374	4.48944	-1.10281	1.57468	2.80367	98.6626	95.5106	98.4253	97.5328	1.75535
5257	PHKB	24692	20275	20148	21705	2587.6	213575	217976	228075	219875	7434.25	100.512	100.492	101.401	100.802	0.519404	-5.07403	-7.86131	-9.3687	-7.43468	2.17889	105.074	107.861	107.435	106.79	1.50131
26524	LATS2	24671	19870	20151	21564	2694.41	218384	215593	225477	219818	5095.65	102.828	99.3682	100.219	100.805	1.80283	-4.86249	-5.53497	-9.47925	-6.62557	2.49413	104.862	105.535	106.626	105.674	0.889765
140459	ASB6	33363	33952	32957	33424	500.297	205911	190347	195417	197225	7937.96	103.702	95.9481	102.778	100.809	4.23499	-1.15717	-1.98024	-2.43244	-1.85661	0.646561	101.157	101.98	101.857	101.665	0.443838
5598	MAPK7	21130	15933	15648	17570.3	3086.05	216816	213636	229245	219899	8248.57	102.073	98.4451	101.934	100.817	2.05558	11.4322	17.031	17.8385	15.4339	3.48903	88.5678	82.969	84.5661	85.3677	2.8842
4157	MC1R	20435	23382	21452	21756.3	1496.89	189237	204966	195350	196518	7929.25	106.096	101.924	94.4673	100.829	5.89094	-0.471273	-6.96597	-3.81084	-3.74936	3.24778	100.471	106.966	103.749	103.729	3.2474
5163	PDK1	22039	22943	20445	21809	1264.78	216016	200947	217045	211336	9011.84	101.916	96.3919	104.226	100.845	4.02559	2.75173	-3.63101	2.70988	0.610202	3.67306	97.2483	103.631	99.3898	100.09	3.24842
9629	CLCA3	27335	24442	24289	25355.3	1716.15	213272	226010	226652	221978	7546.45	99.3589	103.371	99.8422	100.857	2.19041	10.4327	11.7843	7.98737	10.0681	1.92455	89.5673	88.2157	89.9319	89.2383	0.904173
51422	PRKAG2	23705	22925	23275	23301.7	390.683	210490	211137	212435	211354	990.491	99.248	101.401	101.961	100.87	1.43223	-5.44092	-3.35302	-12.0635	-6.95247	4.5477	105.441	103.353	106.952	105.249	1.8074
5595	MAPK3	23698	19154	19929	20927	2430.84	218139	211731	230174	220015	9363.47	102.71	97.5465	102.357	100.871	2.88461	-0.584169	-1.43521	-7.91349	-3.31096	4.00856	100.584	101.435	103.311	101.777	1.39511
9031	BAZ1B	28060	24630	24931	25873.7	1899.39	201516	213658	216351	210508	7903.14	100.864	100.737	101.015	100.872	0.139277	14.9278	20.3489	15.7584	17.0117	2.91977	85.0722	79.6511	82.9883	82.5705	2.73456
5210	PFKFB4	23359	23910	22630	23299.7	642.059	209769	210627	213701	211366	2067.46	98.8998	101.15	102.583	100.878	1.85658	-3.74116	-8.2056	-8.67591	-6.87423	2.72349	103.741	108.206	106.874	106.274	2.29201
84539	GPR145	21268	22286	20730	21428	790.243	192422	197102	200035	196520	3839.76	107.93	97.9154	96.7909	100.879	6.13237	-4.63263	-1.63406	0.193582	-2.02437	2.43667	104.633	101.634	102.024	102.764	1.63028
657	BMPR1A	22817	21392	21184	21797.7	888.874	227550	198340	208603	211498	14818.6	107.485	95.1103	100.077	100.891	6.22725	-1.0234	4.08974	-1.299	0.589116	3.03476	101.023	95.9103	99.4109	98.7815	2.61403
3551	IKBKB	23361	24651	21376	23129.3	1649.74	214180	204820	215258	211419	5740.55	101.03	98.2958	103.348	100.891	2.529	-3.66229	-12.1063	-2.22549	-5.99803	5.33849	103.662	112.106	105.998	107.256	4.36021
135644	TRIM40	33566	31021	33007	32531.3	1337.52	204024	192190	195980	197398	6043.09	102.731	96.8987	103.08	100.903	3.4724	-1.75215	7.4612	-2.52231	1.06225	5.55502	101.752	92.5388	98.9378	97.7429	4.72147
8728	ADAM19	16592	16743	17535	16956.7	506.51	82382	92920	99658	91653.3	8707.37	96.8299	100.153	105.733	100.905	4.49924	10.9418	11.3172	4.22934	8.82945	3.98824	89.0582	88.6828	91.1705	89.6372	1.34114
6793	STK10	23025	18925	20380	20776.7	2078.58	217232	215188	228014	220145	6891.25	102.273	99.1771	101.374	100.941	1.59265	2.55683	0	-10.7523	-2.73182	7.0626	97.4432	100	102.732	100.058	2.64481
23266	LPHN2	20128	22535	21050	21237.7	1214.42	197228	202942	188944	196371	7038.21	110.698	100.892	91.2902	100.96	9.70412	1.32838	-2.77524	-1.64311	-1.02999	2.1194	98.6716	102.775	101.03	100.826	2.05943
[truncated: 756 more rows]
