# Supplementary material for: A Novel High Throughput Invasion Screen Identifies Host Actin Regulators Required for Efficient Cell Entry by Toxoplasma gondii
Source: PLoS One. 2013 May 31;8(5):e64693. doi: 10.1371/journal.pone.0064693 (PMC3669402; doi:10.1371/journal.pone.0064693)
Supplement: Table S3 — List of genes from the primary screen that showed significant (>3SD of the negative control) differences in invasion upon silencing and did not produce substantial host cell death (>90% viability). Gene identification numbers and names are shown. (XLSX) [file pone.0064693.s005.xlsx]

## Sheet: Sheet1
GENE ID	SYMBOL
8834	C17ORF35
3362	HTR6
4160	MC4R
5832	PYCS
55359	STYK1
659	BMPR2
4593	MUSK
808	CALM3
23043	TNIK
5598	MAPK7
84446	KIAA1811
3359	HTR3A
54861	SNRK
51765	RP6-213H19.1
8999	CDKL2
5537	PPP6C
2538	G6PC
8517	IKBKG
993	CDC25A
5504	PPP1R2
11344	PTK9L
5602	MAPK10
5801	PTPRR
8073	PTP4A2
11200	CHEK2
1949	EFNB3
151649	FLJ25449
55270	NUDT15
5509	PPP1R3D
5213	PFKM
2050	EPHB4
5230	PGK1
5579	PRKCB1
1739	DLG1
29085	PHPT1
285220	EPHA6
25989	DKFZP434C131
250	ALPP
5287	PIK3C2B
5289	PIK3C3
93034	NT5C1B
55872	TOPK
1849	DUSP7
8859	STK19
57787	MARK4
93492	TPTE2
5208	PFKFB2
2534	FYN
134510	MGC10067
253430	IPMK
9451	EIF2AK3
7093	TLL2
837	CASP4
1513	CTSK
50846	DHH
1363	CPE
170691	ADAMTS17
25823	TPSG1
4321	MMP12
3026	HABP2
23032	USP33
51377	UCHL5
3549	IHH
26168	SENP3
146547	FLJ90661
5791	PTPRE
80070	ADAMTS20
5251	PHEX
123228	SENP8
23478	SEC11L1
3792	KEL
7803	PTP4A1
1378	CR1
66036	MTMR9
339906	TESSP2
7092	TLL1
1369	CPN1
4224	MEP1A
5787	PTPRB
7179	TPTE
5532	PPP3CB
2515	ADAM2
1843	DUSP1
5475	PPEF1
55748	CNDP2
7874	USP7
167681	C6ORF158
8747	ADAM21
5122	PCSK1
54933	RHBDL2
3633	INPP5B
43849	KLK12
53343	NUDT9
49	ACR
5797	PTPRM
10845	CLPX
9507	ADAMTS4
23173	METAP1
345062	ESSPL
4326	MMP17
151516	ASPRV1
3635	INPP5D
219743	TYSND1
4225	MEP1B
4323	MMP14
9924	USP52
92949	ADAMTSL1
1636	ACE
3002	GZMB
5792	PTPRF
1848	DUSP6
3628	INPP1
3708	ITPR1
89782	LMLN
2923	GRP58
9622	KLK4
6833	ABCC8
51279	C1RL
11086	ADAM29
1522	CTSZ
57646	USP28
9427	ECEL1
2999	GZMH
4324	MMP15
5693	PSMB5
84909	C9ORF3
5696	PSMB8
8722	CTSF
57337	SENP7
1185	CLCN6
11096	ADAMTS5
84196	USP48
9986	RCE1
8858	PROZ
164656	TMPRSS6
2898	GRIK2
8748	ADAM20
2191	FAP
7384	UQCRC1
57478	USP31
115209	OMA1
3739	KCNA4
7225	TRPC6
55799	CACNA2D3
1181	CLCN2
3749	KCNC4
57448	BIRC6
2904	GRIN2B
2893	GRIA4
23416	KCNH3
55800	SCN3B
84844	PHF5A
580	BARD1
26270	FBXO6
30837	SOCS7
90678	LRSAM1
9640	ZNF592
80028	FBXL18
80196	RNF34
26234	FBXL5
51665	ASB1
27339	PRPF19
254170	FBXO33
9767	PHF16
284306	ZNF547
10299	39146
22838	RNF44
54708	39145
146330	FBXL16
51320	RKHD2
58508	MLL3
84675	TRIM55
79176	FBXL15
23024	PDZRN3
4007	LMO6
142685	ASB15
64320	RNF25
57799	RAB40C
644006	LOC644006
9978	RBX1
399664	RKHD1
80853	KIAA1718
10616	C20ORF18
643904	LOC643904
7844	RNF103
287015	TRIM42
90933	TRIM41
57117	INTS12
54461	FBXW5
51676	ASB2
162333	RNF190
51529	ANAPC11
8242	JARID1C
79102	RNF26
7706	TRIM25
5132	PDC
9618	TRAF4
92979	39149
286827	TRIM59
79836	LONRF3
26046	ZNF294
54894	RNF43
10155	TRIM28
8718	TNFRSF25
55658	RNF126
117854	TRIM6
29116	MYLIP
10668	CGRRF1
81559	TRIM11
7862	BRPF1
80128	TRIM46
8411	EEA1
3846	KRTAP5-9
55298	RNF121
51773	HBXAP
79594	C1orf166
257160	DKFZP547C195
9031	BAZ1B
10107	TRIM10
57630	SH3MD2
4331	MNAT1
493829	TRIM72
22888	UBOX5
154214	IBRDC1
166336	PRICKLE2
83856	FSD1L
23355	KIAA0804
84206	RKHD3
84937	ZNRF1
5977	DPF2
140691	TRIM69
29128	UHRF1
51283	BFAR
132160	FLJ32332
9110	MTMR4
10699	CORIN
29110	TBK1
9641	IKBKE
1259	CNGA1
4140	MARK3
162540	IMP5
2742	GLRA2
53826	FXYD6
53828	FXYD4
8898	MTMR2
29904	EEF2K
64180	DPEP3
814	CAMK4
26091	HERC4
80216	LAK
57520	HECW2
9098	USP6
2560	GABRB1
154	ADRB2
7320	UBE2B
10753	CAPN9
51305	KCNK9
55577	NAGK
6795	AURKC
8897	MTMR3
9261	MAPKAPK2
115330	GPR146
7433	VIPR1
8611	PPAP2A
1119	CHKA
3654	IRAK1
55819	RNF130
90701	SEC11L3
80271	ITPKC
4316	MMP7
52	ACP1
5800	PTPRO
5607	MAP2K5
84938	ATG4C
995	CDC25C
1139	CHRNA7
122011	CSNK1A1L
1031	CDKN2C
11173	ADAMTS7
2829	XCR1
6469	SHH
8446	DUSP11
5029	P2RY2
1237	CCR8
5930	RBBP6
331	BIRC4
11074	TRIM31
23759	PPIL2
55236	UBE1L2
54941	RNF125
51132	RNF12
55159	RFWD3
727800	RNF208
55632	KIAA1333
7322	UBE2D2
648	BMI1
166655	TRIM60
4210	MEFV
25820	ARIH1
84333	PCGF5
